# Supplementary material for: An evolutionary view of the Fusarium core genome
Source: BMC Genomics. 2024 Mar 22;25:304. doi: 10.1186/s12864-024-10200-w (PMC10958916; doi:10.1186/s12864-024-10200-w)
Supplement: Supplementary file 2 — Supplementary Material 2. [file 12864_2024_10200_MOESM2_ESM.zip]

Archive with 3 entries (3 files):
- Supplementary_Figure_1A.pdf
- Supplementary_Figure_1B.pdf
- Supplementary_Figure_1C.pdf
