# Supplementary material for: An evolutionary view of the Fusarium core genome
Source: BMC Genomics. 2024 Mar 22;25:304. doi: 10.1186/s12864-024-10200-w (PMC10958916; doi:10.1186/s12864-024-10200-w)
Supplement: Supplementary file 4 — Supplementary Material 4. [file 12864_2024_10200_MOESM4_ESM.xlsx]

## Sheet: CountFasta_TABLE_w_BUSCO_Fusari
Organism	Assembly_length	Scaffold_count	Scaffold_average	Largest_scaffold	N50	GC_ratio	N_count	N_ratio	BUSCO_completeness	BUSCO_singlecopy	BUSCO_duplicated	BUSCO_fragmented	BUSCO_missing	BUSCO_n
GCA_011036685_Fusarium_cf_nygamai	44711280	22007	2031	38093	3047	46.01	13483	0.03	29.4	29.4	0	19.2	51.4	4494
GCA_001680625_Fusarium_azukicola	51307981	32428	1582	57355	3382	50.37	2	0	53.8	53.4	0.4	22.7	23.5	4494
GCA_012978535_Fusarium_sp_NRRL_62957	43824757	18524	2365	34966	3722	51.57	0	0	67	66.7	0.3	12	21	4494
GCA_001680685_Fusarium_brasiliense	49382781	22229	2221	56976	5525	50.11	3	0	67	66.6	0.4	16.8	16.2	4494
GCA_0134167852_Fusarium_sp_BWC1	27219291	400	68048	228966	70035	49.02	11780	0.04	72.9	72.8	0.1	0.3	26.8	4494
GCA_0131864252_Fusarium_sp_NRRL_62610	46117750	12062	3823	87514	6971	51.24	1190	0	82.6	82.2	0.4	7.4	10	4494
GCA_013186395_Fusarium_sp_NRRL_62944	47993716	8878	5405	89796	11458	51.21	5016	0.01	84.8	84.2	0.6	6.3	8.9	4494
GCA_001680505_Fusarium_cuneirostrum	49007756	18692	2621	80560	8432	50.75	0	0	87.1	86.5	0.6	7.1	5.8	4494
GCA_013618265_Fusarium_albidum	36878855	5413	6813	110762	12632	55.17	16917	0.05	90.7	90.3	0.4	3.8	5.5	4494
GCA_013184375_Fusarium_newnesense	48754646	5456	8935	110035	23488	48.32	2610	0.01	91.9	91.4	0.5	3.5	4.6	4494
GCA_001680515_Fusarium_phaseoli	50534409	16072	3144	138149	13770	49.89	24	0	93.1	92.4	0.7	3.6	3.3	4494
GCA_012978555_Fusarium_sp_NRRL_62941	48125938	4472	10761	149679	28066	51.12	4611	0.01	94	93.5	0.5	2.5	3.5	4494
GCA_013623625_Fusarium_setosum	46212637	3402	13583	178952	33111	52.35	7824	0.02	94.2	93.7	0.5	2	3.8	4494
GCA_021730345_Fusarium_cicatricum	36850636	2686	13719	142767	34539	50.98	679	0	94.5	94.4	0.1	2.2	3.3	4494
GCA_003698175_Fusarium_kuroshium	46636844	1403	33240	379168	91081	51.33	4665	0.01	94.8	94.2	0.6	0.2	5	4494
GCA_013623595_Fusarium_nematophilum	52519516	5027	10447	191105	23342	53.3	5071	0.01	95.4	94.8	0.6	1.8	2.8	4494
GCA_013010345_Fusarium_sp_NRRL_22101	65634495	4875	13463	177282	29284	53.07	1026	0	95.4	94.8	0.6	2.1	2.5	4494
GCA_013363215_Fusarium_acuminatum	46868008	4438	10560	180105	38483	48.22	1779	0	95.7	95.3	0.4	1.8	2.5	4494
GCA_019054865_ASM1905486v1_Fusarium_sp_S182	36558494	53	689782	2967875	1159056	48.55	109	0	95.8	95.7	0.1	0	4.2	4494
GCA_013266205_Fusarium_decemcellulare	53686487	3482	15418	214938	35459	51.79	4555	0.01	95.9	95.3	0.6	1.7	2.4	4494
GCA_003947005_Fusarium_floridanum	47429815	1719	27591	340447	59505	51.39	2636	0.01	95.9	95.3	0.6	0.4	3.7	4494
GCA_020883615_Fusarium_virguliforme	53035307	43	1233379	7906772	4662781	49.05	0	0	95.9	95.1	0.8	0.7	3.4	4494
GCA_013623845_Fusarium_foetens	46264209	3842	12041	146011	27578	48.63	5012	0.01	96	95.5	0.5	2	2	4494
GCA_013186785_Fusarium_pseudonygamai	42198904	2619	16112	279036	50630	48.77	10513	0.02	96.1	95.9	0.2	1.6	2.3	4494
GCA_013363205_Fusarium_tuaranense	48885884	3977	12292	223997	32646	51.16	2154	0	96.2	95.7	0.5	1.6	2.2	4494
GCA_013363125_Fusarium_falciforme	48199831	3427	14064	215061	33039	52.24	763	0	96.9	96.2	0.7	1.3	1.8	4494
GCA_003947015_Fusarium_sp_AF-6	43121288	1182	36481	305932	69814	51.43	3	0	97.1	96.7	0.4	0.4	2.5	4494
GCA_020615335_Fusarium_pilosicola	47881020	95	504010	4660835	3565285	47.04	0	0	97.1	96.9	0.2	0.5	2.4	4494
GCA_013363185_Fusarium_secorum	51208246	6851	7474	263960	25560	47.79	42135	0.08	97.3	96.5	0.8	1	1.7	4494
GCA_013266265_Fusarium_sp_NRRL_66182	48025651	16970	2830	309360	36312	49.2	1962	0	97.3	96.4	0.9	1	1.7	4494
GCA_013623515_Fusarium_illudens	40316279	3457	11662	154285	24370	52.89	6172	0.02	97.4	97	0.4	1.2	1.4	4494
GCA_014899095_Fusarium_buxicola	35238955	1868	18864	316232	44995	52.18	161	0	97.4	97.2	0.2	1	1.6	4494
GCA_013623725_Fusarium_ robinianum_NRRL25729	36526469	1717	21273	358313	48148	51.55	31967	0.09	97.4	97	0.4	0.4	2.2	4494
GCA_013624355_Fusarium_caatingaense	37767185	1238	30506	348780	92633	48.63	2662	0.01	97.5	97.4	0.1	1	1.5	4494
GCA_013624395_Fusarium_sp_KOD_1611	38904783	5049	7705	132489	17848	48.46	2335	0.01	97.6	97.5	0.1	0.9	1.5	4494
GCA_012931995_Fusarium_albosuccineum	50867201	4197	12119	162524	23353	51.77	4379	0.01	97.6	96.9	0.7	1	1.4	4494
GCA_014764975_Fusarium_sp_DS_682	56063992	11597	4834	215770	24924	46.69	0	0	97.6	97.2	0.4	0.9	1.5	4494
GCA_006518225_Fusarium_neocosmosporiellum	54037528	5494	9835	187558	29423	51.63	29453	0.05	97.6	96.8	0.8	1	1.4	4494
GCA_013266195_Fusarium_zealandicum	33536579	1836	18266	257206	43137	52.57	630	0	97.7	97.5	0.2	1	1.3	4494
GCA_014824385_Fusarium_cyanostomum	38352355	2002	19157	382910	52889	52.04	1974	0.01	97.7	97.4	0.3	0.9	1.4	4494
GCA_021730365_Fusarium_tucumaniae	42098387	2779	15148	251019	38035	54	3529	0.01	97.8	97.2	0.6	0.9	1.3	4494
GCA_013618395_Fusarium_domesticum	32578673	3048	10688	186155	24508	48.81	36796	0.11	97.9	97.7	0.2	0.4	1.7	4494
GCA_013759095_Fusarium_sp_NRRL_29148	40716253	2621	15534	139730	32377	48.84	1010	0	97.9	97.7	0.2	0.8	1.3	4494
GCA_013186845_Fusarium_sterilihyphosum	46885414	2178	21526	572437	74938	48.74	545	0	97.9	97.5	0.4	0.8	1.3	4494
GCA_008711595_Fusarium_xyrophilum	39592218	5229	7571	132542	18627	48.31	2026	0.01	98	97.9	0.1	0.6	1.4	4494
GCA_013186415_Fusarium_sp_NRRL_66088	48686069	4445	10952	234642	46149	51.29	2417	0	98	97.4	0.6	0.7	1.3	4494
GCA_023509735_Fusarium_liriodendri_NRRL_22389	46191257	1702	27139	317260	71913	51.71	847	0	98	97.4	0.6	0.8	1.2	4494
GCA_013623525_Fusarium_dimerum	37608502	2223	16917	463026	52430	48.59	10085	0.03	98.1	97.7	0.4	0.6	1.3	4494
GCA_013623535_Fusarium_penzigii	36309415	1247	29117	380758	59560	48.81	2914	0.01	98.1	97.8	0.3	0.6	1.3	4494
GCA_014822075_Fusarium_buharicum	36065887	1515	23805	338879	61447	48.66	1785	0	98.1	97.8	0.3	0.8	1.1	4494
GCA_003946995_Fusarium_sp_AF-4	48659138	1171	41553	1163240	158082	51.28	1033	0	98.2	97.8	0.4	0.2	1.6	4494
GCA_002982035_Fusarium_algeriense	49991184	3323	15043	344874	50630	47.51	11289	0.02	98.3	97.6	0.7	0.6	1.1	4494
GCA_013266185_Fusarium_sarcochroum	46449918	1849	25121	228590	55061	49.08	251	0	98.3	98	0.3	0.8	0.9	4494
GCA_014898835_Fusarium_lateritium	46885457	1404	33394	361455	68029	48.85	1788	0	98.3	98.1	0.2	0.6	1.1	4494
GCA_013396165_Fusarium_globosum	44598021	1696	26296	379382	71375	48.78	386	0	98.3	98	0.3	0.7	1	4494
GCA_011320165_Fusarium_protoensiforme	45455580	1682	27024	590697	76035	52.97	2432	0.01	98.3	97.8	0.5	0.4	1.3	4494
GCA_013781345_Fusarium_coicis	42721782	1267	33718	389107	83421	48.89	1575	0	98.3	98.1	0.2	0.8	0.9	4494
GCA_017656985_Fusarium_boothii	36363344	32	1136354	4513480	2312329	47.97	1338	0	98.3	97.8	0.5	0	1.7	4494
GCA_017140155_Fusarium_rusci	32968512	1595	20669	184826	42224	52.7	2474	0.01	98.4	98.3	0.1	0.6	1	4494
GCA_017140175_Fusarium_staphyleae	32054995	1220	26274	239751	63308	51.21	1221	0	98.4	98.2	0.2	0.4	1.2	4494
GCA_001633045_Fusarium_metavorans	46940970	103	455737	4887614	1729713	51.75	79177	0.17	98.4	97.5	0.9	0.3	1.3	4494
GCA_014824365_Fusarium_sp_NRRL_66894	52557575	4667	11261	250329	42895	47.99	4006	0.01	98.5	97.5	1	0.7	0.8	4494
GCA_013396005_Fusarium_napiforme	42092515	1411	29831	306916	78351	48.88	506	0	98.5	98.3	0.2	0.7	0.8	4494
GCA_013363135_Fusarium_brevicatenulatum	42451739	1763	24079	346657	61030	48.94	1109	0	98.6	98.4	0.2	0.5	0.9	4494
GCA_013186795_Fusarium_guttiforme	43290262	1384	31279	421246	80435	48.71	209	0	98.6	98.4	0.2	0.6	0.8	4494
GCA_013184325_Fusarium_luffae	37413695	1049	35666	428963	80658	48.61	439	0	98.6	98.4	0.2	0.7	0.7	4494
GCA_012977735_Fusarium_tanahbumbuense	37800359	1049	36034	364853	85566	48.62	568	0	98.6	98.4	0.2	0.6	0.8	4494
GCA_013396025_Fusarium_phyllophilum	43389320	1628	26651	419288	87347	48.43	591	0	98.6	98.5	0.1	0.5	0.9	4494
GCA_003670145_Fusarium_subtropicale	35376741	1080	32756	483090	92578	48.51	863	0	98.6	98.6	0	0.6	0.8	4494
GCA_013396295_Fusarium_heterosporum	35674141	793	44986	823697	175877	48.66	201	0	98.6	98.4	0.2	0.6	0.8	4494
GCA_014899075_Fusarium_goolgardi	34842037	1605	21708	259954	47030	48.22	1406	0	98.7	98.6	0.1	0.5	0.8	4494
GCA_012932025_Fusarium_austroafricanum	45682287	1963	23271	489633	86343	48.06	1546	0	98.7	98.5	0.2	0.4	0.9	4494
GCA_013364945_Fusarium_tupiense	45516439	1664	27353	359829	88403	48.65	762	0	98.7	98.4	0.3	0.8	0.5	4494
GCA_013396035_Fusarium_pseudocircinatum	43320561	1040	41654	530622	118013	48.81	257	0	98.7	98.4	0.3	0.3	1	4494
GCF_0002401353_Fusarium_graminearum_PH-1	36458046	19	1918844	11697295	8914601	48.02	234405	0.64	98.7	98.6	0.1	0.3	1	4494
GCA_013184455_Fusarium_continuum	38094324	2038	18692	230572	42224	49.29	2996	0.01	98.8	98.6	0.2	0.4	0.8	4494
GCA_013755755_Fusarium_sp_NRRL_25184	48354098	2609	18533	312392	59656	48.37	1645	0	98.8	98.3	0.5	0.4	0.8	4494
GCA_013395995_Fusarium_pseudoanthophilum	42829214	1816	23584	311277	62432	48.77	3494	0.01	98.8	98.6	0.2	0.5	0.7	4494
GCA_013623555_Fusarium_nisikadoi	40881803	1085	37679	815377	87107	49.04	966	0	98.8	98.7	0.1	0.4	0.8	4494
GCA_017656815_Fusarium_meridionale_x_Fusarium_asiaticum	36114347	385	93803	720409	157902	48.34	1556	0	98.8	98.7	0.1	0.2	1	4494
GCA_014824405_Fusarium_sp_NRRL_66896	50697708	4532	11186	281099	46074	48.22	5389	0.01	98.9	98	0.9	0.4	0.7	4494
GCA_013623745_Fusarium_zanthoxyli	40855407	2368	17253	501797	52998	49.29	4458	0.01	98.9	98.7	0.2	0.3	0.8	4494
GCA_021655895_Fusarium_sp_NRRL_66739	35234752	1288	27356	307058	68201	49.62	6223	0.02	98.9	98.6	0.3	0.4	0.7	4494
GCA_013266165_Fusarium_graminum	34983573	977	35807	381609	86148	48.89	727	0	98.9	98.8	0.1	0.3	0.8	4494
GCA_020137375_Fusarium_chaquense	36995121	677	54645	706305	136162	48.21	763	0	98.9	98.9	0	0.5	0.6	4494
GCA_004367085_Fusarium_irregulare	37441600	627	59715	612545	152111	48.64	2055	0.01	98.9	98.8	0.1	0.3	0.8	4494
GCA_004367155_Fusarium_clavum	38600640	854	45199	592102	152612	48.58	1981	0.01	98.9	98.7	0.2	0.4	0.7	4494
GCA_004367475_Fusarium_camptoceras	36761704	467	78718	1523033	218122	48.44	2246	0.01	98.9	98.7	0.2	0.5	0.6	4494
GCA_002980515_Fusarium_burgessii	49328922	3437	14352	327994	58099	47.5	6399	0.01	99	98.2	0.8	0.3	0.7	4494
GCA_013186855_Fusarium_ramigenum	46511936	1577	29493	290922	87353	48.75	2791	0.01	99	98.4	0.6	0.4	0.6	4494
GCA_021655885_Fusarium_sp_RP-2021b	33865899	957	35387	575756	94311	48.43	1735	0.01	99	98.7	0.3	0.3	0.7	4494
GCA_012977745_Fusarium_anguioides	38873566	743	52319	594052	110646	47.54	1648	0	99	98.8	0.2	0.4	0.6	4494
GCA_014822085_Fusarium_stilboides	46266392	978	47307	502684	112927	48.87	584	0	99	98.8	0.2	0.5	0.5	4494
GCA_021655865_Fusarium_sp_RP-2021a	39023313	1349	28927	404235	127001	48.45	4444	0.01	99	98.6	0.4	0.4	0.6	4494
GCA_014898875_Fusarium_miscanthi	40939057	624	65607	746825	154688	49.03	966	0	99	98.9	0.1	0.4	0.6	4494
GCA_004367495_Fusarium_scirpi	39626180	587	67506	1500036	301530	48.43	574	0	99	98.8	0.2	0.2	0.8	4494
GCA_000966865_Fusarium_sp_JS626	42866936	63	680427	5443851	1702654	47.31	741034	1.73	99	98.6	0.4	0.2	0.8	4494
GCA_014898995_Fusarium_sibiricum	40622015	3011	13491	328215	48317	48.33	7667	0.02	99.1	98.8	0.3	0.3	0.6	4494
GCA_013623355_Fusarium_bactridioides	42869842	1826	23477	309689	50569	48.64	2363	0.01	99.1	98.9	0.2	0.4	0.5	4494
GCA_014824505_Fusarium_torreyae	35989036	1243	28953	246303	62415	49.91	2405	0.01	99.1	98.9	0.2	0.4	0.5	4494
GCA_014898885_Fusarium_lyarnte_NRRL_54252	43920991	1502	29241	443876	74127	48.71	1516	0	99.1	98.9	0.2	0.3	0.6	4494
GCA_0029804752_Fusarium_beomiforme	46521357	1868	24904	472511	77355	47.89	8565	0.02	99.1	98.7	0.4	0.3	0.6	4494
GCA_013623875_Fusarium_torulosum	41267772	1339	30819	463555	91627	48.23	1862	0	99.1	98.9	0.2	0.3	0.6	4494
GCA_013623715_Fusarium_verrucosum	34167378	767	44546	388152	96156	48.55	268	0	99.1	99	0.1	0.2	0.7	4494
GCA_013623665_Fusarium_sublunatum	35749494	986	36257	479192	102920	49.23	3357	0.01	99.1	98.9	0.2	0.4	0.5	4494
GCA_012977765_Fusarium_babinda	43779518	1090	40164	565765	110403	48.17	1001	0	99.1	98.7	0.4	0.3	0.6	4494
GCA_013186375_Fusarium_aywerte	36046391	911	39567	419468	111181	48.05	858	0	99.1	98.9	0.2	0.4	0.5	4494
GCA_013396205_Fusarium_mundagurra	49121928	1616	30397	598384	113243	48.42	3211	0.01	99.1	98.5	0.6	0.3	0.6	4494
GCA_003947045_Fusarium_ambrosium	49042336	1366	35902	497236	121643	51.12	2576	0.01	99.1	98.5	0.6	0.2	0.7	4494
GCA_004366955_Fusarium_humuli	39161334	735	53280	958135	204825	48.55	934	0	99.1	98.8	0.3	0.2	0.7	4494
GCA_004367095_Fusarium_nanum	37152391	530	70098	850564	214722	48.62	703	0	99.1	98.9	0.2	0.4	0.5	4494
GCA_003313175_Fusarium_equiseti	40776005	16	2548500	8344890	6178397	48.02	0	0	99.1	98.9	0.2	0.1	0.8	4494
GCA_013184415_Fusarium_concolor	49597792	3171	15641	319158	54123	48.13	14242	0.03	99.2	98.6	0.6	0.3	0.5	4494
GCA_001654545_Fusarium_agapanthi	41955053	1842	22776	304831	65958	48.12	4155	0.01	99.2	99	0.2	0.4	0.4	4494
GCA_013186755_Fusarium_begoniae	43933904	1002	43846	548605	98470	48.71	1867	0	99.2	98.9	0.3	0.3	0.5	4494
GCA_013396175_Fusarium_denticulatum	43161494	909	47482	664916	109226	48.67	1660	0	99.2	98.8	0.4	0.3	0.5	4494
GCA_013623685_Fusarium_transvaalense	37877147	1088	34813	528300	114404	47.93	1056	0	99.2	99.1	0.1	0.4	0.4	4494
GCA_012977755_Fusarium_nurragi	35480406	854	41546	628733	114524	49.69	614	0	99.2	99	0.2	0.4	0.4	4494
GCA_013364935_Fusarium_anthophilum	45757352	1118	40927	684234	124798	48.65	414	0	99.2	98.8	0.4	0.2	0.6	4494
GCA_013618405_Fusarium_hainanense	36640049	667	54932	520889	127256	48.67	347	0	99.2	99.1	0.1	0.3	0.5	4494
GCA_013266175_Fusarium_gaditjirri	41888603	834	50226	463582	134166	48.57	1919	0	99.2	99.2	0	0.2	0.6	4494
GCA_004367055_Fusarium_sp_NRRL_66335	39032402	602	64837	747498	183800	48.56	3206	0.01	99.2	99	0.2	0.2	0.6	4494
GCA_014898915_Fusarium_chlamydosporum	37919972	504	75238	1108604	196107	48.28	1230	0	99.2	99.1	0.1	0.3	0.5	4494
GCA_013758895_Fusarium_bulbicola	43605813	1719	25366	336528	55043	48.78	2127	0	99.3	99	0.3	0.2	0.5	4494
GCA_019843635_Fusarium_siculi	44991346	1585	28385	330258	57556	48.82	1316	0	99.3	99	0.3	0.3	0.4	4494
GCA_013396255_Fusarium_sp_NRRL_25303	43724536	941	46466	415943	102206	48.82	783	0	99.3	99.1	0.2	0.1	0.6	4494
GCA_013184445_Fusarium_sp_NRRL_53497	44200128	882	50113	572221	145770	48.23	1377	0	99.3	99	0.3	0.1	0.6	4494
GCF_013396195_Fusarium_tjaetaba	43094252	867	49705	623453	151678	48.82	2643	0.01	99.3	99.1	0.2	0.3	0.4	4494
GCA_014824425_Fusarium_concentricum	43124130	629	68559	709535	161347	48.78	741	0	99.3	99.1	0.2	0.3	0.4	4494
GCA_003946985_Fusarium_sp_AF-8	47520037	1006	47236	814548	168109	50.94	1640	0	99.3	98.8	0.5	0.1	0.6	4494
GCA_014899045_Fusarium_palustre	37016938	604	61286	644263	191395	48.11	989	0	99.3	99.2	0.1	0.2	0.5	4494
GCA_004367485_Fusarium_citri	37871789	445	85105	909396	242401	48.53	1382	0	99.3	99.1	0.2	0.2	0.5	4494
GCA_013618295_Fusarium_armeniacum	37088963	429	86454	1525898	279047	48.21	1117	0	99.3	99.2	0.1	0.2	0.5	4494
GCA_0021682652_Fusarium_euwallaceae	48274071	287	168202	4967455	1349055	51.31	50676	0.1	99.3	98.8	0.5	0.1	0.6	4494
GCA_021436905_Fusarium_circinatum	45984420	24	1916017	6423820	4431017	46.87	400	0	99.3	99	0.3	0.2	0.5	4494
GCA_013186905_Fusarium_udum	44618335	2353	18962	213035	43405	48.32	2123	0	99.4	99.2	0.2	0.2	0.4	4494
GCA_013759115_Fusarium_sp_NRRL_47473	43442711	1043	41651	635392	108819	48.7	4378	0.01	99.4	99.2	0.2	0.3	0.3	4494
GCA_014898925_Fusarium_nelsonii	41372681	1534	26970	586595	109004	48.23	8759	0.02	99.4	99	0.4	0.2	0.4	4494
GCA_012932015_Fusarium_acutatum	43327976	982	44122	429396	116016	48.47	3828	0.01	99.4	99.1	0.3	0.2	0.4	4494
GCA_011035825_Fusarium_cf_hostae	54211596	2310	23468	747295	133317	46.53	4507	0.01	99.4	98.8	0.6	0.3	0.3	4494
GCA_013618385_Fusarium_sp_FSAMSC_23	37864504	516	73380	683888	171223	48.46	3314	0.01	99.4	99.1	0.3	0.3	0.3	4494
GCA_002093855_Fusarium_praegraminearum	35314756	481	73419	752744	200998	48.54	270	0	99.4	99.3	0.1	0.2	0.4	4494
GCA_013184315_Fusarium_kyushuense	36015118	325	110815	1613530	251145	47.74	1123	0	99.4	99.3	0.1	0.2	0.4	4494
GCA_014898975_Fusarium_nodosum	35673764	320	111480	1366920	258876	48.24	730	0	99.4	99.3	0.1	0.2	0.4	4494
GCA_011035275_Fusarium_cf_verticillioides	42665356	360	118514	842492	269882	48.26	511	0	99.4	99.2	0.2	0.1	0.5	4494
GCA_011033385_Fusarium_cf_solani	55022385	1944	28303	1487188	340240	50.69	11531	0.02	99.4	98.1	1.3	0.1	0.5	4494
GCA_011033785_Fusarium_cf_falciforme	59296905	1515	39139	1124712	361703	48.9	15289	0.03	99.4	98.3	1.1	0.1	0.5	4494
GCA_017656695_Fusarium_ussurianum	35921588	35	1026331	5130180	2473906	48.35	511	0	99.4	99.3	0.1	0	0.6	4494
GCA_018104275_Fusarium_langsethiae	59637819	154	387258	11601651	3513144	48.44	0	0	99.4	98.9	0.5	0	0.6	4494
GCA_013759125_Fusarium_sp_NRRL_53293	43979131	859	51198	516705	110479	48.73	2161	0	99.5	99.2	0.3	0.2	0.3	4494
GCA_013396015_Fusarium_mexicanum	44021866	958	45951	597037	146662	48.63	2786	0.01	99.5	99.3	0.2	0.2	0.3	4494
GCF_003316985_Fusarium_coffeatum	37769732	550	68672	610012	166659	48.26	0	0	99.5	99.4	0.1	0.1	0.4	4494
GCA_001567575_Fusarium_sambucinum	37784234	961	39317	1044100	180967	47.79	20	0	99.5	99.3	0.2	0.1	0.4	4494
GCA_004367075_Fusarium_incarnatum	37491574	381	98403	838863	306421	48.65	1378	0	99.5	99.3	0.2	0.2	0.3	4494
GCA_013618495_Fusarium_longipes	35311369	285	123899	1340997	449078	48.15	779	0	99.5	99.5	0	0.1	0.4	4494
GCA_013186775_Fusarium_dlaminii	44062281	484	91037	1732282	476180	48.4	0	0	99.5	99.2	0.3	0	0.5	4494
GCA_019055205_Fusarium_cerealis	36537740	213	171538	1489350	490630	48.14	1	0	99.5	99.3	0.2	0	0.5	4494
GCA_017656675_Fusarium_nepalense	35847779	132	271574	3272823	652356	48.37	1201	0	99.5	99.4	0.1	0	0.5	4494
GCA_000966855_Fusarium_sp_JS1030	53748257	107	502320	2505574	1247471	51.24	494977	0.92	99.5	98.9	0.6	0	0.5	4494
GCA_017656785_Fusarium_meridionale	36895363	30	1229845	3990471	2436714	47.94	924	0	99.5	99.4	0.1	0	0.5	4494
GCF_900044065_Fusarium_mangiferae	46292722	254	182254	4752789	2536721	47.63	579204	1.25	99.5	99.3	0.2	0	0.5	4494
GCF_900079805_Fusarium_fujikuroi_IMI_58289	43832314	12	3652692	6564208	4234805	47.45	24502	0.06	99.5	99.3	0.2	0.1	0.4	4494
GCA_020976545_Fusarium_sp_Barmshour	56527548	3867	14617	1675935	207938	46.74	123501	0.22	99.6	98.6	1	0.1	0.3	4494
GCA_013416755_Fusarium_sp_QHM	42105543	435	96794	2037938	478824	48.73	0	0	99.6	99.4	0.2	0	0.4	4494
GCA_011034095_Fusarium_cf_aywerte	40249080	272	147974	2366212	778407	47.34	3467	0.01	99.6	99.4	0.2	0.1	0.3	4494
GCA_017656745_Fusarium_mesoamericanum	36791064	102	360696	2554426	833240	48.1	1941	0.01	99.6	99.5	0.1	0	0.4	4494
GCA_017656595_Fusarium_sp_CBS_123663	36234860	83	436564	2459648	932926	48.25	498	0	99.6	99.5	0.1	0	0.4	4494
GCA_001717845_Fusarium_asiaticum	36526733	265	137836	2245598	1087375	48.28	5123	0.01	99.6	99.5	0.1	0	0.4	4494
GCA_017656775_Fusarium_louisianense	36237652	66	549055	3675789	1134835	48.19	1733	0	99.6	99.5	0.1	0	0.4	4494
GCA_019054775_ASM1905477v1_Fusarium_sp_S187	39071468	95	411278	2706284	1214018	48.47	19	0	99.6	99.3	0.3	0	0.4	4494
GCF_000151355_Fusarium_vanettenii_77-13-4	51286497	209	245389	4937060	1255602	50.73	56137	0.11	99.6	98.8	0.8	0	0.4	4494
GCA_022627095_Fusarium_sp_FIESC_RH6	39998308	2378	16820	4722096	1715862	47.58	1685	0	99.6	99.4	0.2	0	0.4	4494
GCA_017165645_Fusarium_sacchari	45739938	48	952915	4434236	1965716	46.3	0	0	99.6	99.4	0.2	0	0.4	4494
GCA_017657045_Fusarium_aethiopicum	36818935	33	1115725	6012286	2594118	48.01	649	0	99.6	99.5	0.1	0	0.4	4494
GCA_017657105_Fusarium_acaciae-mearnsii	36922138	24	1538422	7842393	3192218	47.99	976	0	99.6	99.5	0.1	0	0.4	4494
GCF_900067095_Fusarium_proliferatum_ET1	45210324	32	1412822	6348331	3311891	48.12	307063	0.68	99.6	99.4	0.2	0.1	0.3	4494
GCF_000149555_Fusarium_verticillioides_7600	41844914	22	1902041	6219215	4236349	48.58	90816	0.22	99.6	99.4	0.2	0	0.4	4494
GCA_020744115_Fusarium_avenaceum	42232206	13	3248631	7109863	4676257	48.1	0	0	99.6	99.4	0.2	0	0.4	4494
GCF_019609905_Fusarium_poae	44000513	13	3384654	12123814	9989830	46.57	0	0	99.6	99.4	0.2	0	0.4	4494
GCA_002234235_Fusarium_hostae	54581980	3686	14807	517507	64863	45.71	346882	0.64	99.7	99.1	0.6	0	0.3	4494
GCA_013183765_Fusarium_xylarioides	55241615	424	130286	1269575	250211	43.39	1427	0	99.7	99.5	0.2	0	0.3	4494
GCA_002234255_Fusarium_sp_Na10	46623205	971	48015	1203765	264892	47.35	105277	0.23	99.7	99.5	0.2	0	0.3	4494
GCA_013186935_Fusarium_thapsinum	40876319	384	106448	1376360	321487	48.67	0	0	99.7	99.5	0.2	0	0.3	4494
GCA_019191175_Fusarium_veterinarium	48079010	861	55840	2124269	325419	47.63	3812	0.01	99.7	99.2	0.5	0	0.3	4494
GCA_013186925_Fusarium_succisae	45415709	538	84415	1260507	329061	48.15	0	0	99.7	99.4	0.3	0.1	0.2	4494
GCA_021223625_Fusarium_sp_HKF-74	43055881	222	193945	1180485	432218	47.97	0	0	99.7	99.5	0.2	0.1	0.2	4494
GCA_017656575_Fusarium_vorosii	35995919	115	313007	1881547	568224	48.4	1368	0	99.7	99.6	0.1	0	0.3	4494
GCA_010015875_Fusarium_haematococcum	51904974	870	59660	3303545	829457	51.43	21787	0.04	99.7	98.7	1	0	0.3	4494
GCA_019054715_ASM1905471v1_Fusarium_sp_S1910	39283611	124	316803	1999658	836752	48.35	489	0	99.7	99.5	0.2	0	0.3	4494
GCA_022627125_Fusarium_chuoi	45424172	888	51153	4298088	1615464	46.82	5615	0.01	99.7	99.6	0.1	0	0.3	4494
GCA_017657035_Fusarium_austroamericanum	37177464	72	516353	3437155	1834198	48.01	1467	0	99.7	99.6	0.1	0	0.3	4494
GCA_019189775_Fusarium_annulatum	45009810	275	163672	4366448	1875762	48.32	924	0	99.7	99.4	0.3	0	0.3	4494
GCF_020744495_Fusarium_solani	52932111	74	715298	4634928	2221287	51	0	0	99.7	98.5	1.2	0	0.3	4494
GCA_001262555_Fusarium_nygamai	51615029	409	126198	5319023	2761656	47.37	104087	0.2	99.7	99.1	0.6	0	0.3	4494
GCA_021020635_Fusarium_sp_PT	40579610	27	1502948	5693452	2955021	47.52	0	0	99.7	99.6	0.1	0	0.3	4494
GCA_017656955_Fusarium_brasilicum	37002032	45	822267	4739700	3063000	48.02	1797	0	99.7	99.6	0.1	0	0.3	4494
GCA_014885045_Fusarium_sp_flavolapis	45013400	88	511515	4927059	3245669	48.3	0	0	99.7	99.4	0.3	0	0.3	4494
GCA_019054735_ASM1905473v1_Fusarium_sp_S1839	39376409	47	837795	4573059	3366179	48.24	774	0	99.7	99.4	0.3	0	0.3	4494
GCA_017656835_Fusarium_gerlachii	36573545	30	1219118	6668759	3530645	48.08	809	0	99.7	99.6	0.1	0	0.3	4494
GCF_000271745_Fusarium_oxysporum_NRRL_32931	47906303	168	285156	5466126	4457292	46.93	697973	1.46	99.7	99.3	0.4	0	0.3	4494
GCA_003353625_Fusarium_fracticaudum	46252763	50	925055	6330149	4491441	47.58	37530	0.08	99.7	98.4	1.3	0	0.3	4494
GCA_023101225_Fusarium_solani-melongenae	49477711	12	4123142	6494018	4496268	50.73	0	0	99.7	99.2	0.5	0	0.3	4494
GCA_001513835_Fusarium_temperatum	45458781	43	1057180	5220104	4506647	47.01	15381	0.03	99.7	99.6	0.1	0	0.3	4494
GCA_001599515_Fusarium_commune	46178503	19	2430447	6424668	4590821	47.49	114224	0.25	99.7	99.3	0.4	0	0.3	4494
GCA_017656915_Fusarium_cortaderiae	37069992	23	1611738	8980014	4617821	47.97	1144	0	99.7	99.6	0.1	0	0.3	4494
GCA_020744335_Fusarium_sp_MPI-SDFR-AT-0072	48370669	19	2545824	6567997	4717126	47.76	0	0	99.7	99.2	0.5	0	0.3	4494
GCA_020744515_Fusarium_tricinctum	43693088	21	2080623	7209638	5209653	47.65	0	0	99.7	99.5	0.2	0	0.3	4494
GCF_020744385_Fusarium_flagelliforme	40328194	15	2688546	8717868	5434111	48.19	0	0	99.7	99.3	0.4	0	0.3	4494
GCF_0003031952_Fusarium_pseudograminearum_CS3096	36973259	281	131577	11688822	8840934	47.72	40400	0.11	99.7	99.6	0.1	0	0.3	4494
GCA_016952355_Fusarium_culmorum	37658711	6	6276451	11794608	9630554	47.4	0	0	99.7	99.7	0	0	0.3	4494
GCF_013396075_Fusarium_subglutinans	44178338	905	48815	1016650	181117	48.09	0	0	99.8	99.6	0.2	0	0.2	4494
GCA_013396095_Fusarium_sp_NRRL_52700	42989975	528	81420	1312592	411744	47.86	0	0	99.8	99.6	0.2	0	0.2	4494
GCA_014884825_Fusarium_sp_190-020-2	50196770	898	55898	2415587	539468	46.63	0	0	99.8	99.2	0.6	0	0.2	4494
GCA_017579625_Fusarium_sororula	47806863	328	145752	2485512	1089458	45.99	2010	0	99.8	99.6	0.2	0	0.2	4494
GCF_000260195_Fusarium_odoratissimum_NRRL_54006	46553780	418	111372	4544391	1130391	47.38	128093	0.28	99.8	99.4	0.4	0	0.2	4494
GCA_002165215_Fusarium_pininemorale	47778485	153	312277	6144005	1474389	45.98	8742	0.02	99.8	99.1	0.7	0	0.2	4494
GCA_022833035_Fusarium_marasasianum	47207981	166	284385	4061524	1535275	46.25	2020	0	99.8	99.6	0.2	0	0.2	4494
GCF_020744475_Fusarium_redolens	52563400	74	710316	6052659	1971302	46.9	0	0	99.8	99.2	0.6	0	0.2	4494
GCA_018886245_Fusarium_brachygibbosum	40359588	277	145702	5093487	3082799	47.95	350	0	99.8	99.5	0.3	0	0.2	4494
GCF_019915245_Fusarium_musae	44015302	13	3385792	6260603	4357084	47.24	0	0	99.8	99.7	0.1	0	0.2	4494
GCA_019192225_Fusarium_sp_TH15	46811982	34	1376823	6530984	4569486	47.54	0	0	99.8	99.4	0.4	0	0.2	4494
GCA_021533815_Fusarium_sp_C39	43973933	24	1832247	8153356	4764299	47.89	0	0	99.8	98.9	0.9	0	0.2	4494
GCA_019054645_Fusarium_sporotrichioides	37952898	10	3795289	10732156	9051733	47.95	357	0	99.8	99.7	0.1	0	0.2	4494
GCF_900007375_Fusarium_venenatum	38660186	6	6443364	11988928	9140027	47.69	859	0	99.8	99.7	0.1	0	0.2	4494
GCA_024115165_Fusarium robinianum_CBS430	34666371	2358	14701	219852	27407	52.96	172367	0.5	97.9	97.5	0.4	0.2	1.9	4494
