# Supplementary material for: An evolutionary view of the Fusarium core genome
Source: BMC Genomics. 2024 Mar 22;25:304. doi: 10.1186/s12864-024-10200-w (PMC10958916; doi:10.1186/s12864-024-10200-w)
Supplement: Supplementary file 5 — Supplementary Material 5. [file 12864_2024_10200_MOESM5_ESM.xlsx]

## Sheet: Sheet1
GenBank Protein Accession	Protein	KO assigment	Description
XP_011325662.1	AAT1	ko:K14455	Aspartate aminotransferase
XP_011320323.1	ABD1	ko:K00565	Belongs to the class I-like SAM-binding methyltransferase superfamily. mRNA cap 0 methyltransferase family
XP_011327198.1	ABP140	ko:K17053	to actin binding protein
XP_011326196.1	ACC1	ko:K11262	acetyl-CoA carboxylase
XP_011327798.1	ACO1	ko:K01681	Belongs to the aconitase IPM isomerase family
XP_011324238.1	ADA2	ko:K11314	Functions as component of the transcription regulatory histone acetylation (HAT) complexes SAGA
XP_011316711.1	ADE17	ko:K00602	Bifunctional purine biosynthesis protein ADE17
XP_011317490.1	ADI1	ko:K17608	Striatin family
XP_011317184.1	ADP1	ko:K05681	to ABC transporter
XP_011326838.1	AGC1	ko:K15105	Belongs to the mitochondrial carrier (TC 2.A.29) family
XP_011318734.1	AGP3	ko:K16261	Amino acid permease
XP_011327026.1	ain1	ko:K05765	to alpha-actinin
XP_011326153.1	AKR1	ko:K20032	Belongs to the DHHC palmitoyltransferase family
XP_011316641.1	ALA1	ko:K01872	Catalyzes the attachment of alanine to tRNA(Ala) in a two-step reaction alanine is first activated by ATP to form Ala- AMP and then transferred to the acceptor end of tRNA(Ala). Also edits incorrectly charged tRNA(Ala) via its editing domain
XP_011324859.1	ALG5	ko:K00729	to dolichyl-phosphate beta-glucosyltransferase
XP_011324167.1	ALG6	ko:K03848	Belongs to the ALG6 ALG8 glucosyltransferase family
XP_011328127.1	ALG7	ko:K01001	Glycosyl transferase family 4
XP_011320325.1	ALT1	ko:K00814	Aminotransferase class I and II
XP_011326485.1	AMS1	ko:K01191	Alpha mannosidase
XP_011321340.1	ANP1	ko:K05533	Mannan polymerase II complex ANP1 subunit
XP_011324112.1	AOS1	ko:K10684	to SUMO activating enzyme AosA
XP_011323797.1	APL6	ko:K12397	Adaptins are components of the adaptor complexes which link clathrin to receptors in coated vesicles. Clathrin-associated protein complexes are believed to interact with the cytoplasmic tails of membrane proteins
XP_011328827.1	apm1	ko:K12393	Belongs to the adaptor complexes medium subunit family
XP_011317980.1	APM4	ko:K11826	Belongs to the adaptor complexes medium subunit family
XP_011317897.1	ARB1	ko:K06185	ATP-binding cassette sub-family F member 2
XP_011316300.1	arc1	ko:K05757	Functions as component of the Arp2 3 complex which is involved in regulation of actin polymerization and together with an activating nucleation-promoting factor (NPF) mediates the formation of branched actin networks
XP_011324931.1	ARG3	ko:K00611	Belongs to the ATCase OTCase family
XP_011317386.1	ARG8	ko:K00818	Belongs to the class-III pyridoxal-phosphate-dependent aminotransferase family
XP_011317468.1	ARO2	ko:K01736	Chorismate synthase
XP_011317066.1	ARO8	ko:K00838	Aminotransferase class I and II
XP_011319355.1	ARP1	ko:K16575	Belongs to the actin family
XP_011321110.1	ARP2	ko:K17260	Belongs to the actin family
XP_011325533.1	ARP3	ko:K18584	Belongs to the actin family
XP_011325050.1	ARP5	ko:K11672	Belongs to the actin family
XP_011326302.1	ARP8	ko:K11673	Probably involved in transcription regulation via its interaction with the INO80 complex
XP_011318841.1	ASN1	ko:K01953	Aluminium induced protein
XP_011316044.1	ATG11	ko:K08330	Autophagy-related protein 11
XP_011321319.1	ATG18	ko:K17908	to protein-vacuolar targeting and autophagy protein Atg18
XP_011326624.1	ATG20	ko:K21996	Vps5 C terminal like
XP_011325469.1	ATM1	ko:K05663	Transporter ATM1
XP_011326637.1	ATP23	ko:K18156	Has a dual role in the assembly of mitochondrial ATPase
XP_011326533.1	ATP3	ko:K02136	ATP synthase gamma chain
XP_011328206.1	BAT2	ko:K00826	Belongs to the class-IV pyridoxal-phosphate-dependent aminotransferase family
XP_011325081.1	BLM3	ko:K06699	to proteasome activator subunit 4
XP_011318608.1	BNA2	ko:K00463	to indoleamine 2
XP_011321288.1	BRX1	ko:K14820	Ribosome biogenesis protein BRX1
XP_011324864.1	BUB3	ko:K02180	WD domain
XP_011324308.1	BUD23	ko:K19306	Methyltransferase involved in Williams-Beuren syndrome
XP_011321623.1	BUD7	ko:K19881	ChAPs (Chs5p-Arf1p-binding proteins)
XP_011327178.1	BUR1	ko:K15562	Serine threonine-protein kinase BUR1
XP_011316362.1	CAC2	ko:K10751	Anaphase-promoting complex subunit 4 WD40 domain
XP_011325405.1	CAR1	ko:K01476	Belongs to the arginase family
XP_011324094.1	CAR2	ko:K00819	Belongs to the class-III pyridoxal-phosphate-dependent aminotransferase family
XP_011327077.1	cbc1	ko:K12882	to cap binding protein
XP_011326933.1	CBF5	ko:K11131	Centromere microtubule-binding protein cbf5
XP_011317020.1	CCP1	ko:K00428	Belongs to the peroxidase family
XP_011317916.1	CCR4	ko:K12603	Endonuclease/Exonuclease/phosphatase family
XP_011324367.1	CCT2	ko:K09494	assists the folding of proteins upon ATP hydrolysis
XP_011324600.1	CCT3	ko:K09495	assists the folding of proteins upon ATP hydrolysis
XP_011316239.1	CCT4	ko:K09496	assists the folding of proteins upon ATP hydrolysis
XP_011328260.1	CCT5	ko:K09497	assists the folding of proteins upon ATP hydrolysis
XP_011324967.1	CCT6	ko:K09498	assists the folding of proteins upon ATP hydrolysis
XP_011324960.1	CCT7	ko:K09499	assists the folding of proteins upon ATP hydrolysis
XP_011326408.1	CCT8	ko:K09500	T-complex protein 1 subunit theta
XP_011324653.1	CDC10	ko:K16938	Belongs to the TRAFAC class TrmE-Era-EngA-EngB-Septin- like GTPase superfamily. Septin GTPase family
XP_011323991.1	cdc17	ko:K10747	DNA ligase
XP_011323929.1	CDC25	ko:K03099	to cell division control protein
XP_011324037.1	CDC27	ko:K03350	Anaphase-promoting complex subunit 3
XP_011323829.1	CDC3	ko:K16944	Belongs to the TRAFAC class TrmE-Era-EngA-EngB-Septin- like GTPase superfamily. Septin GTPase family
XP_011326369.1	CDC37	ko:K09554	Cdc37 C terminal domain
XP_011328118.1	CDC45	ko:K06628	to sna41
XP_011324078.1	CDC48	ko:K13525	Belongs to the AAA ATPase family
XP_011328092.1	CDC53	ko:K03347	Belongs to the cullin family
XP_011316178.1	CDC54	ko:K02212	Belongs to the MCM family
XP_011317166.1	CDC55	ko:K04354	Protein phosphatase PP2A regulatory subunit B
XP_011324628.1	CDC60	ko:K01869	synthetase
XP_011327683.1	CDC7	ko:K02214	to cell cycle protein kinase
XP_011317757.1	CDH1	ko:K03364	Anaphase-promoting complex subunit 4 WD40 domain
XP_011321386.1	CDS1	ko:K00981	Belongs to the CDS family
XP_011327880.1	CEF1	ko:K12860	pre-mRNA-splicing factor cef-1
XP_011326625.1	CEG1	ko:K00987	Second step of mRNA capping. Transfer of the GMP moiety of GTP to the 5'-end of RNA via an enzyme-GMP covalent reaction intermediate
XP_011324181.1	CHC1	ko:K04646	Clathrin is the major protein of the polyhedral coat of coated pits and vesicles
XP_011317315.1	chk1	ko:K02216	to serine threonine protein kinase
XP_011323551.1	CHO2	ko:K16369	Catalyzes the first step of the methylation pathway of phosphatidylcholine biosynthesis
XP_011317053.1	CHS4	ko:K07126	Sel1-like repeats.
XP_011317804.1	chsD	ko:K00698	chitin synthase D
XP_011317224.1	CIT1	ko:K01647	citrate synthase
XP_011316374.1	CKA2	ko:K03097	Belongs to the protein kinase superfamily
XP_011324727.1	CNA1	ko:K04348	Serine threonine-protein phosphatase
XP_011327682.1	cnd1	ko:K06677	Regulatory subunit of the condensin complex
XP_011325442.1	COQ1	ko:K05355	Belongs to the FPP GGPP synthase family
XP_011319966.1	COX15	ko:K02259	Cytochrome c oxidase assembly protein COX15
XP_011328160.1	CPA1	ko:K01956	Carbamoyl-phosphate synthase
XP_011316991.1	CPA2	ko:K01955	Carbamoyl-phosphate synthase arginine-specific large chain
XP_011318799.1	CPGL	ko:K15428	Peptidase dimerisation domain
XP_011327904.1	cprA	ko:K00327	belongs to the flavoprotein pyridine nucleotide cytochrome reductase family
XP_011325486.1	CRM1	ko:K14290	CRM1 C terminal
XP_011327059.1	CRN1	ko:K13886	Belongs to the WD repeat coronin family
XP_011326888.1	CSE1	ko:K18423	to chromosome segregation protein
XP_011321377.1	cta3	ko:K01536	Belongs to the cation transport ATPase (P-type) (TC 3.A.3) family
XP_011326621.1	CTR9	ko:K15176	to Paf1 complex subunit triple-helical DNA-binding protein Cdp1
XP_011320285.1	CTU1	ko:K14168	Plays a central role in 2-thiolation of mcm(5)S(2)U at tRNA wobble positions of tRNA(Lys)
XP_011326431.1	cut23	ko:K03355	Anaphase promoting complex subunit 8 / Cdc23
XP_011324716.1	cut9	ko:K03353	to 20S cyclosome subunit
XP_011324511.1	CYM1	ko:K06972	Peptidase M16C associated
XP_011316153.1	cyp15	ko:K12736	Peptidyl-prolyl cis-trans isomerase
XP_011316949.1	CYS3	ko:K01758	Cystathionine gamma-lyase
XP_011326155.1	CYS4	ko:K01697	Belongs to the cysteine synthase cystathionine beta- synthase family
XP_011316242.1	CYT1	ko:K00413	Cytochrome c1
XP_011327930.1	DBP10	ko:K14808	ATP-dependent RNA helicase dbp10
XP_011321503.1	DBP2	ko:K12823	Belongs to the DEAD box helicase family
XP_011319020.1	DBP5	ko:K18655	Belongs to the DEAD box helicase family
XP_011327041.1	DBP8	ko:K14778	Belongs to the DEAD box helicase family
XP_011326456.1	DED1	ko:K11594	Belongs to the DEAD box helicase family
XP_011325611.1	DHH1	ko:K12614	Belongs to the DEAD box helicase family
XP_011323532.1	DIM1	ko:K14191	Belongs to the class I-like SAM-binding methyltransferase superfamily. rRNA adenine N(6)-methyltransferase family
XP_011326752.1	DIP2	ko:K14556	Dip2/Utp12 Family
XP_011316956.1	DIS3	ko:K12585	Belongs to the RNR ribonuclease family
XP_011318656.1	DOM34	ko:K06965	May function in recognizing stalled ribosomes and triggering endonucleolytic cleavage of the mRNA
XP_011318505.1	DOT1	ko:K11427	Histone methyltransferase that specifically methylates histone H3 to form H3K79me. This methylation is required for telomere silencing and for the pachytene checkpoint during the meiotic cell cycle by allowing the recruitment of RAD9 to double strand breaks. Nucleosomes are preferred as substrate compared to free histones
XP_011328080.1	DPH5	ko:K00586	Tetrapyrrole (Corrin/Porphyrin) Methylases
XP_011321193.1	DPL1	ko:K01634	sphingosine-1-phosphate lyase
XP_011326388.1	DRS2	ko:K14802	Belongs to the cation transport ATPase (P-type) (TC 3.A.3) family. Type IV subfamily
XP_011324778.1	DUG3	ko:K18802	to glutamine amidotransferase
XP_011328101.1	DYN1	ko:K10413	Dynein heavy chain
XP_011315972.1	DYS1	ko:K00809	Deoxyhypusine synthase
XP_011324718.1	ECM42	ko:K00620	Catalyzes two activities which are involved in the cyclic version of arginine biosynthesis the synthesis of acetylglutamate from glutamate and acetyl-CoA
XP_011327802.1	EFM5	ko:K03953	3-beta hydroxysteroid dehydrogenase/isomerase family
XP_011317913.1	ELP3	ko:K07739	Catalytic histone acetyltransferase subunit of the RNA polymerase II elongator complex
XP_011327981.1	END3	ko:K20048	Actin cytoskeleton-regulatory complex protein END3
XP_011317137.1	ENO1	ko:K01689	Enolase
XP_011320331.1	ENP2	ko:K14788	NUC153 domain
XP_011327174.1	EPL1	ko:K11322	Enhancer of polycomb-like protein
XP_011318759.1	ERB1	ko:K14824	Component of the NOP7 complex
XP_011326595.1	ERF1	ko:K03265	Eukaryotic peptide chain release factor subunit 1
XP_011328435.1	ERG10	ko:K00626	Belongs to the thiolase family
XP_011316750.1	ERG11	ko:K05917	cytochrome P-450
XP_011326222.1	ERG24	ko:K00222	Ergosterol biosynthesis ERG4/ERG24 family
XP_011317815.1	ERG5	ko:K09831	cytochrome p450
XP_011323031.1	ERG6	ko:K00559	Catalyzes the methyl transfer from S-adenosyl-methionine to the C-24 of zymosterol to form fecosterol
XP_011328364.1	ERG9	ko:K00801	Squalene/phytoene synthase
XP_011316217.1	ERV29	ko:K20369	SURF4 family
XP_011316031.1	ERV46	ko:K20367	Endoplasmic Reticulum-Golgi Intermediate Compartment (ERGIC)
XP_011321366.1	ESA1	ko:K11304	Belongs to the MYST (SAS MOZ) family
XP_011317770.1	EXO70	ko:K07195	Exocyst complex protein EXO70
XP_011324459.1	FAL1	ko:K13025	Belongs to the DEAD box helicase family
XP_011328486.1	FBP1	ko:K03841	Belongs to the FBPase class 1 family
XP_011321268.1	FBP26	ko:K19029	6-phosphofructo-2-kinase
XP_011327681.1	fcp1	ko:K15732	catalytic domain of ctd-like phosphatases
XP_011325613.1	FEN1	ko:K04799	Structure-specific nuclease with 5'-flap endonuclease and 5'-3' exonuclease activities involved in DNA replication and repair. During DNA replication
XP_011318764.1	fim1	ko:K17275	Calponin homology (CH) domain
XP_011323968.1	FRS1	ko:K01890	phenylalanyl-tRNA synthetase beta chain
XP_011320020.1	FUM1	ko:K01679	Fumarate hydratase
XP_011321523.1	FZO1	ko:K06030	Belongs to the TRAFAC class dynamin-like GTPase superfamily. Dynamin Fzo YdjA family
XP_011321555.1	GAL1	ko:K00849	to galactokinase
XP_011324239.1	GAL7	ko:K00965	Galactose-1-phosphate uridylyltransferase
XP_011316012.1	gap1	ko:K05767	RasGAP C-terminus
XP_011326496.1	GCD11	ko:K03242	Eukaryotic translation initiation factor 2 subunit gamma
XP_011328189.1	GCN20	ko:K06158	ABC transporter
XP_011328001.1	GDB1	ko:K01196	Glycogen debranching enzyme
XP_011321519.1	GDH2	ko:K15371	NAD( )-dependent glutamate dehydrogenase which degrades glutamate to ammonia and alpha-ketoglutarate
XP_011326894.1	GDH3	ko:K00262	Belongs to the Glu Leu Phe Val dehydrogenases family
XP_011324801.1	GDI1	ko:K17255	Belongs to the Rab GDI family
XP_011320322.1	GEM1	ko:K07870	Mitochondrial GTPase involved in mitochondrial trafficking
XP_011318797.1	GET3	ko:K01551	ATPase required for the post-translational delivery of tail-anchored (TA) proteins to the endoplasmic reticulum. Recognizes and selectively binds the transmembrane domain of TA proteins in the cytosol. This complex then targets to the endoplasmic reticulum by membrane-bound receptors
XP_011316972.1	GFA1	ko:K00820	SIS domain
XP_011325007.1	GGA2	ko:K12404	Domain present in VPS-27
XP_011319236.1	GLE2	ko:K14298	Poly(A) RNA export protein
XP_011319217.1	GLN1	ko:K01915	glutamine synthetase
XP_011327989.1	GLO3	ko:K12493	Putative GTP-ase activating proteins for the small GTPase
XP_011323689.1	GLR1	ko:K00383	Belongs to the class-I pyridine nucleotide-disulfide oxidoreductase family
XP_011317237.1	GLT1	ko:K00264	glutamate synthase
XP_011316876.1	GND1	ko:K00033	Catalyzes the oxidative decarboxylation of 6- phosphogluconate to ribulose 5-phosphate and CO(2)
XP_011324907.1	GPD	ko:K00134	Glyceraldehyde-3-phosphate dehydrogenase
XP_011323505.1	GPD1	ko:K00006	Glycerol-3-phosphate dehydrogenase
XP_011328095.1	GPH1	ko:K00688	Phosphorylase is an important allosteric enzyme in carbohydrate metabolism. Enzymes from different sources differ in their regulatory mechanisms and in their natural substrates. However
XP_011324679.1	gpi1	ko:K03860	N-acetylglucosaminyl transferase component (Gpi1)
XP_011318078.1	GPI16	ko:K05292	to GPI transamidase component Gpi16
XP_011328514.1	GPI18	ko:K07542	Mannosyltransferase involved in glycosylphosphatidylinositol-anchor biosynthesis
XP_011328073.1	GPI8	ko:K05290	GPI-anchor transamidase
XP_011317970.1	GRR1	ko:K03360	Leucine Rich repeat
XP_011318904.1	GSH1	ko:K11204	Glutamate-cysteine ligase
XP_011326476.1	GSY1	ko:K00693	Transfers the glycosyl residue from UDP-Glc to the non- reducing end of alpha-1
XP_011324467.1	GTR1	ko:K16185	to small monomeric GTPase Gtr1
XP_011323976.1	GTR2	ko:K16186	Gtr1/RagA G protein conserved region
XP_011320003.1	GYP2	ko:K19951	to GTPase activating protein Gyp2
XP_011318553.1	HAP5	ko:K08066	to CCAAT-binding protein subunit HAP5
XP_011321260.1	HAS1	ko:K13179	ATP-dependent RNA helicase HAS1
XP_011326450.1	HAT2	ko:K10752	Histone-binding protein RBBP4 or subunit C of CAF1 complex
XP_011321290.1	HDA1	ko:K11407	histone deacetylase
XP_011327004.1	HEM1	ko:K00643	Belongs to the class-II pyridoxal-phosphate-dependent aminotransferase family
XP_011325669.1	HEM13	ko:K00228	Coproporphyrinogen III oxidase
XP_011323830.1	HEM15	ko:K01772	Catalyzes the ferrous insertion into protoporphyrin IX
XP_011319012.1	HEM2	ko:K01698	Belongs to the ALAD family
XP_011323864.1	HIR1	ko:K11293	Required for replication-independent chromatin assembly and for the periodic repression of histone gene transcription during the cell cycle
XP_011328582.1	HMG1	ko:K00021	A reductase
XP_011316901.1	HMT1	ko:K11434	Belongs to the class I-like SAM-binding methyltransferase superfamily. Protein arginine N- methyltransferase family
XP_011318976.1	hob1	ko:K12562	BAR
XP_011317967.1	hob3	ko:K20120	BAR domain
XP_011328096.1	HOG1	ko:K04441	Mitogen-activated protein kinase
XP_011320263.1	HOM2	ko:K00133	aspartate-semialdehyde dehydrogenase
XP_011328481.1	HOM6	ko:K00003	homoserine dehydrogenase
XP_011319939.1	hrf1	ko:K20362	to Hrf1 domain protein
XP_011326804.1	hrp3	ko:K11367	DUF4208
XP_011320000.1	HRR25	ko:K14758	Belongs to the protein kinase superfamily
XP_011324022.1	HSP104	ko:K03695	Belongs to the ClpA ClpB family
XP_011317882.1	HSP82	ko:K04079	Heat shock protein
XP_011319225.1	hulA	ko:K10591	E3 ubiquitin-protein ligase
XP_011323726.1	hus1	ko:K10903	Hus1-like protein
XP_011325689.1	HYM1	ko:K08272	Conidiophore development protein hymA
XP_011315789.1	ICL2	ko:K01637	Belongs to the isocitrate lyase PEP mutase superfamily. Isocitrate lyase family
XP_011319313.1	IDP2	ko:K00031	Belongs to the isocitrate and isopropylmalate dehydrogenases family
XP_011325690.1	ILS1	ko:K01870	Belongs to the class-I aminoacyl-tRNA synthetase family
XP_011315944.1	ILV1	ko:K01754	Threonine dehydratase
XP_011317929.1	ILV3	ko:K01687	Dihydroxy-acid dehydratase
XP_011319056.1	ILV5	ko:K00053	ketol-acid reductoisomerase
XP_011316588.1	IMD1	ko:K00088	Catalyzes the conversion of inosine 5'-phosphate (IMP) to xanthosine 5'-phosphate (XMP)
XP_011318847.1	INO1	ko:K01858	Myo-inositol-1-phosphate synthase
XP_011324696.1	INT6	ko:K03250	component of the eukaryotic translation initiation factor 3 (eIF-3) complex
XP_011326636.1	IPL1	ko:K08850	Belongs to the protein kinase superfamily
XP_011316170.1	IPP1	ko:K01507	Inorganic pyrophosphatase
XP_011327900.1	irc3	ko:K17677	to DEAD DEAH box helicase
XP_011323494.1	IRC5	ko:K19001	SNF2 family N-terminal domain
XP_011319794.1	ISN1	ko:K18550	IMP-specific 5'-nucleotidase involved in IMP (inositol monophosphate) degradation
XP_011319222.1	ISW2	ko:K11654	Chromatin remodeling complex
XP_011323016.1	IWS1	ko:K17498	Transcription factor IWS1
XP_011316821.1	IZH3	ko:K07297	to IZH family channel protein Izh3
XP_011327175.1	KAE1	ko:K01409	Component of the EKC KEOPS complex that is required for the formation of a threonylcarbamoyl group on adenosine at position 37 (t(6)A37) in tRNAs that read codons beginning with adenine. The complex is probably involved in the transfer of the threonylcarbamoyl moiety of threonylcarbamoyl-AMP (TC-AMP) to the N6 group of A37. KAE1 likely plays a direct catalytic role in this reaction
XP_011317700.1	kap104	ko:K18752	Importin-beta N-terminal domain
XP_011328273.1	kap95	ko:K14293	to importin beta-1 subunit
XP_011328252.1	KAR2	ko:K09490	Belongs to the heat shock protein 70 family
XP_011318738.1	kes1	ko:K20465	Belongs to the OSBP family
XP_011321306.1	KGD1	ko:K00164	2-oxoglutarate dehydrogenase E1 component
XP_011327193.1	KIN28	ko:K02202	Belongs to the protein kinase superfamily
XP_011316755.1	KIP2	ko:K11498	Belongs to the TRAFAC class myosin-kinesin ATPase superfamily. Kinesin family
XP_011320030.1	KOG1	ko:K07204	Raptor N-terminal CASPase like domain
XP_011319965.1	KRS1	ko:K04567	OB-fold nucleic acid binding domain
XP_011321458.1	LAT1	ko:K00627	The pyruvate dehydrogenase complex catalyzes the overall conversion of pyruvate to acetyl-CoA and CO(2)
XP_011328121.1	LEU1	ko:K01702	Catalyzes the isomerization between 2-isopropylmalate and 3-isopropylmalate
XP_011326287.1	LOS1	ko:K14288	Exportin 1-like protein
XP_011325037.1	LRO1	ko:K00679	to phospholipid diacylglycerol acyltransferase
XP_011324840.1	lsb6	ko:K13711	to 55 kDa type II phosphatidylinositol 4-kinase
XP_011317902.1	LSC1	ko:K01899	Succinyl-CoA synthetase functions in the citric acid cycle (TCA)
XP_011325501.1	LSC2	ko:K01900	Succinyl-CoA synthetase functions in the citric acid cycle (TCA)
XP_011319203.1	LST8	ko:K08266	WD repeat protein pop3
XP_011323001.1	lub1	ko:K14018	to polyubiquitin binding protein Doa1 Ufd3
XP_011324661.1	LYS2	ko:K00143	Male sterility protein
XP_011319280.1	MAP2	ko:K01265	Cotranslationally removes the N-terminal methionine from nascent proteins. The N-terminal methionine is often cleaved when the second residue in the primary sequence is small and uncharged (Met-Ala-
XP_011316590.1	MAS1	ko:K17732	Belongs to the peptidase M16 family
XP_011318568.1	MCM2	ko:K02540	Belongs to the MCM family
XP_011317771.1	MCM3	ko:K02541	Belongs to the MCM family
XP_011326427.1	MCM5	ko:K02209	Belongs to the MCM family
XP_011317134.1	MDM31	ko:K17979	to mitochondrion biogenesis protein Mdm31
XP_011319833.1	MET3	ko:K00958	Catalyzes the first intracellular reaction of sulfate assimilation
XP_011318410.1	MET5	ko:K00381	Sulfite reductase subunit beta
XP_011325570.1	MET6	ko:K00549	Cobalamin-independent synthase
XP_011320310.1	MEU1	ko:K00772	Catalyzes the reversible phosphorylation of S-methyl-5'- thioadenosine (MTA) to adenine and 5-methylthioribose-1-phosphate. Involved in the breakdown of MTA
XP_011327039.1	MKK1	ko:K08294	MAP kinase kinase
XP_011318539.1	MMM1	ko:K17764	Component of the ERMES MDM complex
XP_011326552.1	MNN10	ko:K05531	to alpha-1
XP_011326511.1	MNN9	ko:K05529	Anp1
XP_011326784.1	MON1	ko:K20195	Trafficking protein Mon1
XP_011326400.1	MOT1	ko:K15192	to TBP associated factor Mot1
XP_011323537.1	MRI1	ko:K08963	Catalyzes the interconversion of methylthioribose-1- phosphate (MTR-1-P) into methylthioribulose-1-phosphate (MTRu-1- P)
XP_011327225.1	msp1	ko:K22140	Belongs to the TRAFAC class dynamin-like GTPase superfamily. Dynamin Fzo YdjA family
XP_011316083.1	mtd1	ko:K00295	methylenetetrahydrofolate dehydrogenase
XP_011327910.1	MTR10	ko:K15436	to mRNA transport regulator
XP_011325057.1	mug81	ko:K18664	Sec63 Brl domain
XP_011321014.1	MUQ1	ko:K00967	to phosphoethanolamine
XP_011319398.1	MVD1	ko:K01597	Belongs to the diphosphomevalonate decarboxylase family
XP_011327242.1	MYO2	ko:K10357	Belongs to the TRAFAC class myosin-kinesin ATPase superfamily. Myosin family
XP_011320378.1	NAG1	ko:K02564	Glucosamine-6-phosphate
XP_011320380.1	NAG2	ko:K01443	n-acetylglucosamine-6-phosphate deacetylase
XP_011320377.1	NAG5	ko:K00844	Belongs to the hexokinase family
XP_011318837.1	NAM7	ko:K14326	ATP-dependent helicase NAM7
XP_011327240.1	NAP1	ko:K11279	Nucleosome assembly protein
XP_011328515.1	NCR1	ko:K12385	to patched sphingolipid transporter Ncr1
XP_011321506.1	NDE1	ko:K17871	Pyridine nucleotide-disulphide oxidoreductase
XP_011328519.1	NDH51	ko:K03942	Core subunit of the mitochondrial membrane respiratory chain NADH dehydrogenase (Complex I) that is believed to belong to the minimal assembly required for catalysis. Complex I functions in the transfer of electrons from NADH to the respiratory chain
XP_011323706.1	NdufS1	ko:K03934	Belongs to the complex I 75 kDa subunit family
XP_011316038.1	NdufS2	ko:K03935	Belongs to the complex I 49 kDa subunit family
XP_011323652.1	NEO1	ko:K01530	Belongs to the cation transport ATPase (P-type) (TC 3.A.3) family. Type IV subfamily
XP_011318977.1	NFS1	ko:K04487	Cysteine desulfurase
XP_011324058.1	NHX1	ko:K12041	Belongs to the monovalent cation proton antiporter 1 (CPA1) transporter (TC 2.A.36) family
XP_011326822.1	NIK1	ko:K19691	HAMP domain
XP_011318481.1	NIP1	ko:K03252	component of the eukaryotic translation initiation factor 3 (eIF-3) complex
XP_011317803.1	NMD2	ko:K14327	to nonsense-mediated mRNA decay factor
XP_011327960.1	NMD3	ko:K07562	Acts as an adapter for the XPO1 CRM1-mediated export of the 60S ribosomal subunit
XP_011319792.1	NMD5	ko:K20223	to nonsense-mediated mRNA decay protein Nmd5
XP_011328348.1	NMT1	ko:K00671	Adds a myristoyl group to the N-terminal glycine residue of certain cellular proteins
XP_011317498.1	nmt1	ko:K18278	Pyrimidine precursor biosynthesis enzyme
XP_011324800.1	NOG1	ko:K06943	Involved in the biogenesis of the 60S ribosomal subunit
XP_011324891.1	NOP2	ko:K14835	Belongs to the class I-like SAM-binding methyltransferase superfamily. RsmB NOP family
XP_011325435.1	nop56	ko:K14564	NOSIC (NUC001) domain
XP_011316396.1	NOP7	ko:K14843	Component of the NOP7 complex
XP_011316990.1	NPL4	ko:K14015	npl4 protein
XP_011316966.1	NPL6	ko:K11761	Chromatin remodelling complex Rsc7/Swp82 subunit
XP_011316454.1	NPR2	ko:K20405	Nitrogen permease regulator 2
XP_011315911.1	NPT1	ko:K00763	Belongs to the NAPRTase family
XP_011318801.1	NTH1	ko:K01194	Alpha-trehalose glucohydrolase
XP_011323946.1	OAC1	ko:K15117	Belongs to the mitochondrial carrier (TC 2.A.29) family
XP_011316786.1	ORT1	ko:K15114	Belongs to the mitochondrial carrier (TC 2.A.29) family
XP_011326518.1	OSH6	ko:K22285	Belongs to the OSBP family
XP_011328409.1	OSM2	ko:K18561	to soluble fumarate reductase
XP_011320353.1	PAB1	ko:K13126	Binds the poly(A) tail of mRNA
XP_011326616.1	PAN1	ko:K20047	Eps15 homology domain
XP_011320387.1	PAN2	ko:K12571	Catalytic subunit of the poly(A)-nuclease (PAN) deadenylation complex
XP_011320148.1	PCK1	ko:K01610	Phosphoenolpyruvate carboxykinase
XP_011316900.1	PCM1	ko:K01836	Catalyzes the conversion of GlcNAc-6-P into GlcNAc-1-P during the synthesis of uridine diphosphate UDP-GlcNAc
XP_011318927.1	PCT1	ko:K00968	Choline-phosphate cytidylyltransferase
XP_011323992.1	PDA1	ko:K00161	The pyruvate dehydrogenase complex catalyzes the overall conversion of pyruvate to acetyl-CoA and CO(2)
XP_011323032.1	PDB1	ko:K00162	Pyruvate dehydrogenase E1 component subunit beta
XP_011319861.1	PDH1	ko:K01720	2-methylcitrate dehydratase
XP_011317022.1	PDI1	ko:K09580	protein disulfide-isomerase precursor
XP_011321189.1	PDK2	ko:K00898	Pyruvate dehydrogenase kinase
XP_011324008.1	PEP3	ko:K20181	to vacuolar protein sorting protein DigA
XP_011324640.1	PET9	ko:K05863	Belongs to the mitochondrial carrier (TC 2.A.29) family
XP_011316431.1	PEX2	ko:K06664	Peroxisomal biogenesis factor 2
XP_011323605.1	PEX7	ko:K13341	peroxisome biogenesis factor 7
XP_011328270.1	PFK1	ko:K00850	Catalyzes the phosphorylation of D-fructose 6-phosphate to fructose 1
XP_011317251.1	PFK26	ko:K00900	to 6-phosphofructo-2-kinase
XP_011326320.1	PFS2	ko:K15542	Polyadenylation factor subunit 2
XP_011324444.1	PGI1	ko:K01810	Belongs to the GPI family
XP_011321666.1	PGK1	ko:K00927	Belongs to the phosphoglycerate kinase family
XP_011316049.1	PGM2	ko:K01835	Belongs to the phosphohexose mutase family
XP_011324217.1	PHM7	ko:K21989	Extracellular tail
XP_011328782.1	PHO2	ko:K02646	Homeodomain
XP_011317354.1	PHO81	ko:K06653	Ankyrin repeat protein nuc-2
XP_011321276.1	PHO91	ko:K14430	Sodium:sulfate symporter transmembrane region
XP_011316510.1	PHR1	ko:K01669	Deoxyribodipyrimidine photo-lyase
XP_011317005.1	PIC2	ko:K15102	Belongs to the mitochondrial carrier (TC 2.A.29) family
XP_011324822.1	PIM1	ko:K08675	ATP-dependent serine protease that mediates the selective degradation of misfolded
XP_011318814.1	PKAR	ko:K04739	camp-dependent protein kinase regulatory
XP_011320113.1	PKC1	ko:K08793	Protein tyrosine kinase
XP_011327146.1	PKP2	ko:K16732	to pyruvate dehydrogenase kinase
XP_011317228.1	PMA1	ko:K01535	Plasma membrane ATPase
XP_011316298.1	PMT4	ko:K00728	Dolichyl-phosphate-mannose-protein mannosyltransferase 4
XP_011315915.1	png1	ko:K01456	Transglutaminase-like superfamily
XP_011318452.1	POB3	ko:K09272	Component of the FACT complex
XP_011326895.1	POL3	ko:K02327	DNA Polymerase
XP_011324116.1	POP2	ko:K12581	CCR4-NOT transcription complex subunit 7
XP_011323792.1	PPG1	ko:K17615	Serine threonine-protein phosphatase
XP_011328205.1	ppk32	ko:K17541	Protein kinase domain
XP_011327162.1	PPT1	ko:K04460	Serine threonine-protein phosphatase
XP_011316245.1	PRE10	ko:K02727	Proteasome subunit alpha type
XP_011326548.1	PRE2	ko:K02737	Proteasome
XP_011324996.1	PRI1	ko:K02684	Belongs to the eukaryotic-type primase small subunit family
XP_011326638.1	PRO1	ko:K00931	glutamate 5-kinase
XP_011319059.1	PRO2	ko:K00147	Gamma-glutamyl phosphate reductase
XP_011319192.1	prp1	ko:K12855	splicing factor
XP_011326745.1	prp10	ko:K12828	U2 snRNP component prp10
XP_011323481.1	PRP22	ko:K12818	ATP-dependent RNA helicase DHX8
XP_011326503.1	PRP28	ko:K12858	Belongs to the DEAD box helicase family
XP_011321325.1	prp3	ko:K12843	to U4 U6 small nuclear ribonucleoprotein
XP_011317084.1	PRP31	ko:K12844	to pre-mRNA splicing factor Prp31
XP_011325648.1	PRP43	ko:K12820	pre-mRNA-splicing factor ATP-dependent RNA helicase PRP43
XP_011318471.1	PRP8	ko:K12856	pre-mRNA-processing-splicing factor 8
XP_011328463.1	PRS4	ko:K00948	Ribose-phosphate pyrophosphokinase
XP_011324366.1	PRT1	ko:K03253	Component of the eukaryotic translation initiation factor 3 (eIF-3) complex
XP_011317714.1	PSD1	ko:K01613	Catalyzes the formation of phosphatidylethanolamine (PtdEtn) from phosphatidylserine (PtdSer). Plays a central role in phospholipid metabolism and in the interorganelle trafficking of phosphatidylserine
XP_011327784.1	PSE1	ko:K20222	to importin beta-3 subunit
XP_011324856.1	PSY2	ko:K17491	Component of IIS longevity pathway SMK-1
XP_011319188.1	PTC2	ko:K14803	to protein phosphatase 2C
XP_011324171.1	PTC7	ko:K17508	Protein phosphatase 2C
XP_011323952.1	PUB1	ko:K13201	to nuclear and cytoplasmic polyadenylated RNA-binding protein pub1
XP_011316027.1	PUP1	ko:K02739	Proteasome subunit beta type
XP_011316908.1	PUT2	ko:K00294	Belongs to the aldehyde dehydrogenase family
XP_011316118.1	PWP1	ko:K14791	to periodic tryptophan protein Pwp1
XP_011327144.1	PWP2	ko:K14558	periodic tryptophan protein
XP_011326775.1	PYC1	ko:K01958	Catalyzes a 2-step reaction
XP_011327304.1	PYK1	ko:K00873	Belongs to the pyruvate kinase family
XP_011317491.1	RAD14	ko:K10847	to DNA repair protein Rad14
XP_011320084.1	rad16	ko:K10848	ERCC4 domain
XP_011326416.1	RAD23	ko:K10839	excision repair protein
XP_011321321.1	RAD3	ko:K10844	Helical and beta-bridge domain
XP_011327808.1	RAD54	ko:K10875	DNA repair and recombination protein RAD54
XP_011328492.1	rcd1	ko:K12606	Cell differentiation protein rcd1
XP_011315946.1	RER2	ko:K11778	Adds multiple copies of isopentenyl pyrophosphate (IPP) to farnesyl pyrophosphate (FPP) to produce dehydrodolichyl diphosphate (Dedol-PP)
XP_011323974.1	RET2	ko:K20471	The coatomer is a cytosolic protein complex that binds to dilysine motifs and reversibly associates with Golgi non- clathrin-coated vesicles
XP_011319060.1	RFA1	ko:K07466	As part of the replication protein A (RPA RP-A)
XP_011318508.1	RIA1	ko:K14536	to translocation elongation factor EF-Tu
XP_011321124.1	RIB1	ko:K01497	GTP cyclohydrolase-2
XP_011317069.1	RIC1	ko:K20476	RIC1
XP_011319764.1	RIM2	ko:K15116	mitochondrial carrier
XP_011317533.1	RIM20	ko:K12200	pH-response regulator protein palA rim-20
XP_011327906.1	rio2	ko:K07179	Serine threonine-protein kinase RIO2
XP_011326803.1	RLI1	ko:K06174	Possible Fer4-like domain in RNase L inhibitor
XP_011325695.1	rmt3	ko:K11436	Belongs to the class I-like SAM-binding methyltransferase superfamily. Protein arginine N- methyltransferase family
XP_011323678.1	RNR1	ko:K10807	Provides the precursors necessary for DNA synthesis. Catalyzes the biosynthesis of deoxyribonucleotides from the corresponding ribonucleotides
XP_011323940.1	RNR2	ko:K10808	Ribonucleoside-diphosphate reductase small chain
XP_011320178.1	ROM2	ko:K19842	to rho guanyl nucleotide exchange factor
XP_011324586.1	ROT2	ko:K05546	Belongs to the glycosyl hydrolase 31 family
XP_011318610.1	RPB2	ko:K03010	DNA-dependent RNA polymerase catalyzes the transcription of DNA into RNA using the four ribonucleoside triphosphates as substrates
XP_011317253.1	rpb3	ko:K03011	DNA-directed RNA polymerase II
XP_011316563.1	rpc2	ko:K03021	DNA-dependent RNA polymerase catalyzes the transcription of DNA into RNA using the four ribonucleoside triphosphates as substrates
XP_011316489.1	RPC34	ko:K03025	DNA-dependent RNA polymerase catalyzes the transcription of DNA into RNA using the four ribonucleoside triphosphates as substrates. Specific peripheric component of RNA polymerase III which synthesizes small RNAs
XP_011316024.1	RPC40	ko:K03027	DNA-directed RNA polymerases I and III 40 kDa polypeptide
XP_011316491.1	RPD3	ko:K06067	histone deacetylase
XP_011324940.1	RPL3	ko:K02925	Belongs to the universal ribosomal protein uL3 family
XP_011326908.1	RPL4B	ko:K02930	ribosomal protein
XP_011318934.1	RPL5	ko:K02932	60S ribosomal protein L5
XP_011327907.1	RPN1	ko:K03028	26s proteasome regulatory
XP_011316492.1	RPN11	ko:K03030	Prokaryotic homologs of the JAB domain
XP_011327275.1	RPN2	ko:K03032	proteasome regulatory subunit
XP_011315954.1	RPN6	ko:K03036	26S proteasome non-ATPase regulatory subunit 11
XP_011320324.1	RPN7	ko:K03037	to proteasome regulatory particle subunit RpnG
XP_011327801.1	RPN9	ko:K03039	to proteasome regulatory particle subunit RpnI
XP_011316651.1	RPO21	ko:K03006	DNA-dependent RNA polymerase catalyzes the transcription of DNA into RNA using the four ribonucleoside triphosphates as substrates
XP_011317318.1	RPS2	ko:K02981	Belongs to the universal ribosomal protein uS5 family
XP_011316240.1	RPT1	ko:K03061	Belongs to the AAA ATPase family
XP_011316971.1	RPT4	ko:K03064	Belongs to the AAA ATPase family
XP_011318757.1	RPT5	ko:K03065	Belongs to the AAA ATPase family
XP_011318653.1	rrb1	ko:K14848	to ribosome biogenesis protein Rrb1
XP_011318525.1	RRI1	ko:K09613	COP9 signalosome complex subunit 5
XP_011321626.1	RRP3	ko:K14777	Belongs to the DEAD box helicase family
XP_011324274.1	RSA4	ko:K14855	WD repeat protein
XP_011324500.1	RTS1	ko:K11584	The B regulatory subunit might modulate substrate selectivity and catalytic activity
XP_011323653.1	RVB1	ko:K04499	participates in several chromatin remodeling complexes
XP_011324910.1	RVB2	ko:K11338	participates in several chromatin remodeling complexes
XP_011316388.1	SAC1	ko:K21797	to phosphoinositide phosphatase Sac1
XP_011324175.1	SAH1	ko:K01251	adenosylhomocysteinase
XP_011316087.1	SAM2	ko:K00789	Catalyzes the formation of S-adenosylmethionine from methionine and ATP
XP_011316959.1	sap62	ko:K12826	to splicing factor 3a subunit 2
XP_011317410.1	SDA1	ko:K14856	to SDA1 domain protein
XP_011327122.1	SDH1	ko:K00234	Flavoprotein (FP) subunit of succinate dehydrogenase (SDH) that is involved in complex II of the mitochondrial electron transport chain and is responsible for transferring electrons from succinate to ubiquinone (coenzyme Q)
XP_011328019.1	sec1	ko:K15292	Belongs to the STXBP unc-18 SEC1 family
XP_011317036.1	SEC10	ko:K19984	Exocyst complex component Sec10
XP_011328497.1	SEC13	ko:K14004	Belongs to the WD repeat SEC13 family
XP_011318554.1	SEC15	ko:K19985	Component of the exocyst complex involved in the docking of exocytic vesicles with fusion sites on the plasma membrane
XP_011325477.1	SEC18	ko:K06027	to vesicle fusion factor NSFI
XP_011319872.1	SEC21	ko:K17267	The coatomer is a cytosolic protein complex that binds to dilysine motifs and reversibly associates with Golgi non- clathrin-coated vesicles
XP_011317768.1	SEC23	ko:K14006	protein transport protein Sec23
XP_011325046.1	SEC24	ko:K14007	protein transport protein Sec24
XP_011318748.1	SEC26	ko:K17301	The coatomer is a cytosolic protein complex that binds to dilysine motifs and reversibly associates with Golgi non- clathrin-coated vesicles
XP_011324445.1	SEC27	ko:K17302	The coatomer is a cytosolic protein complex that binds to dilysine motifs and reversibly associates with Golgi non- clathrin-coated vesicles
XP_011323687.1	SEC6	ko:K06110	Exocyst complex component Sec6
XP_011328786.1	SEC61	ko:K10956	Protein transport protein SEC61 subunit alpha
XP_011324815.1	SEC62	ko:K12275	to translocation protein sec62
XP_011326268.1	SEC63	ko:K09540	to protein translocation complex componenet NpL1
XP_011321461.1	SEC7	ko:K18442	to guanyl-nucleotide exchange factor
XP_011323732.1	SER1	ko:K00831	Aminotransferase class-V
XP_011327241.1	SER33	ko:K00058	Belongs to the D-isomer specific 2-hydroxyacid dehydrogenase family
XP_011326178.1	SFC1	ko:K15100	Belongs to the mitochondrial carrier (TC 2.A.29) family
XP_011316253.1	SFH1	ko:K11770	SNF5 / SMARCB1 / INI1
XP_011325528.1	SHE4	ko:K21991	CRO1 protein
XP_011324942.1	SHM2	ko:K00600	Interconversion of serine and glycine
XP_011323033.1	SKI2	ko:K12599	Antiviral helicase SKI2
XP_011323018.1	SKY1	ko:K08832	protein kinase dsk1
XP_011319812.1	SLA2	ko:K20040	cytoskeleton assembly control protein Sla2
XP_011316353.1	slp1	ko:K03363	WD repeat-containing protein slp1
XP_011319809.1	SLU7	ko:K12819	factor SLU7
XP_011319311.1	SLY1	ko:K19998	Belongs to the STXBP unc-18 SEC1 family
XP_011323601.1	SMC2	ko:K06674	to nuclear condensin complex subunit Smc2
XP_011326401.1	SMC3	ko:K06669	Structural maintenance of chromosomes
XP_011325430.1	SMC4	ko:K06675	to nuclear condensin complex subunit Smc4
XP_011318803.1	SNF1	ko:K12761	serine threonine protein kinase
XP_011323518.1	SNZ1	ko:K06215	Belongs to the PdxS SNZ family
XP_011317252.1	sof1	ko:K11806	to small nucleolar ribonucleoprotein complex subunit SOF1
XP_011325484.1	SPB4	ko:K14809	ATP-dependent rRNA helicase spb4
XP_011318816.1	SPC98	ko:K16570	spindle pole body component
XP_011324512.1	SPE1	ko:K01581	Belongs to the Orn Lys Arg decarboxylase class-II family
XP_011327145.1	spn4	ko:K16948	Belongs to the TRAFAC class TrmE-Era-EngA-EngB-Septin- like GTPase superfamily. Septin GTPase family
XP_011316070.1	SPS19	ko:K13237	KR domain
XP_011316702.1	SPT14	ko:K03857	Phosphatidylinositol N-acetylglucosaminyltransferase GPI3 subunit
XP_011318967.1	SPT16	ko:K01262	FACT complex subunit SPT16 N-terminal lobe domain
XP_011327300.1	SPT5	ko:K15172	The SPT4-SPT5 complex mediates both activation and inhibition of transcription elongation
XP_011318810.1	SPT6	ko:K11292	Plays a role in maintenance of chromatin structure during RNA polymerase II transcription elongation thereby repressing transcription initiation from cryptic promoters. Mediates the reassembly of nucleosomes onto the promoters of at least a selected set of genes during repression
XP_011324943.1	SPT7	ko:K11359	Bromodomain associated
XP_011328849.1	SRP54	ko:K03106	Binds to the signal sequence of presecretory protein when they emerge from the ribosomes and transfers them to TRAM (translocating chain-associating membrane protein)
XP_011324787.1	SSC1	ko:K04043	Heat shock protein
XP_011326696.1	SSD1	ko:K18748	to cell wall biogenesis protein phosphatase Ssd1
XP_011321627.1	SSF1	ko:K14859	Brix
XP_011316074.1	SSK2	ko:K11230	to MAP kinase kinase kinase
XP_011321111.1	SSN3	ko:K02208	Serine/Threonine protein kinases
XP_011324941.1	SSN6	ko:K06665	Anaphase-promoting complex
XP_011324874.1	SST2	ko:K19838	to regulator of G protein signaling
XP_011324027.1	STE11	ko:K11228	MAPKK kinase
XP_011321532.1	STE4	ko:K04536	protein beta subunit
XP_011318809.1	STE7	ko:K11226	Protein tyrosine kinase
XP_011316477.1	STI1	ko:K09553	to heat shock protein
XP_011317784.1	STR3	ko:K01760	cystathionine beta-lyase
XP_011316097.1	STT3	ko:K07151	to oligosaccharyl transferase
XP_011316929.1	STT4	ko:K00888	Belongs to the PI3 PI4-kinase family
XP_011316285.1	SUA7	ko:K03124	Transcription initiation factor
XP_011320077.1	SUB2	ko:K12812	ATP-dependent RNA helicase
XP_011320146.1	SUP35	ko:K03267	peptide chain release factor GTP-binding subunit
XP_011316650.1	SWD1	ko:K14961	WD domain
XP_011321333.1	SYF1	ko:K12867	pre-mRNA-splicing factor syf-1
XP_011317878.1	TAF5	ko:K03130	Transcription initiation factor TFIID
XP_011328791.1	taf6	ko:K03131	to transcription initiation factor TFIID complex 60 kDa subunit
XP_011320009.1	TAL1	ko:K00616	Transaldolase is important for the balance of metabolites in the pentose-phosphate pathway
XP_011324620.1	TCRP	ko:K00457	4-hydroxyphenylpyruvate dioxygenase
XP_011319909.1	TEF1	ko:K03231	This protein promotes the GTP-dependent binding of aminoacyl-tRNA to the A-site of ribosomes during protein biosynthesis
XP_011320179.1	TGL1	ko:K01052	to triacylglycerol lipase
XP_011316196.1	TGL3	ko:K14675	Domain of unknown function (DUF3336)
XP_011318395.1	THI4	ko:K03146	Involved in biosynthesis of the thiamine precursor thiazole. Catalyzes the conversion of NAD and glycine to adenosine diphosphate 5-(2-hydroxyethyl)-4-methylthiazole-2-carboxylic acid (ADT)
XP_011319158.1	THR1	ko:K00872	homoserine kinase
XP_011326494.1	TIF1	ko:K03257	Belongs to the DEAD box helicase family
XP_011324865.1	tif211	ko:K03237	Eukaryotic translation initiation factor 2 subunit alpha
XP_011326972.1	TIF32	ko:K03254	RNA-binding component of the eukaryotic translation initiation factor 3 (eIF-3) complex
XP_011319221.1	TIF34	ko:K03246	component of the eukaryotic translation initiation factor 3 (eIF-3) complex
XP_011323961.1	TIF5	ko:K03262	to eukaryotic translation initiation factor 5
XP_011318919.1	TKL1	ko:K00615	Catalyzes the transfer of a two-carbon ketol group from a ketose donor to an aldose acceptor
XP_011317739.1	tlg2	ko:K08489	Belongs to the syntaxin family
XP_011319273.1	tmk2	ko:K04464	Mitogen-activated protein kinase
XP_011328041.1	TMN2	ko:K17086	Belongs to the nonaspanin (TM9SF) (TC 9.A.2) family
XP_011316820.1	TMP1	ko:K00560	Thymidylate synthase
XP_011327081.1	TOM40	ko:K11518	Mitochondrial import receptor
XP_011318834.1	TOM70	ko:K17768	Mitochondrial precursor proteins import receptor
XP_011326532.1	TOP1	ko:K03163	topoisomerase I
XP_011326353.1	TOP3	ko:K03165	Introduces a single-strand break via transesterification at a target site in duplex DNA. Releases the supercoiling and torsional tension of DNA introduced during the DNA replication and transcription by transiently cleaving and rejoining one strand of the DNA duplex. The scissile phosphodiester is attacked by the catalytic tyrosine of the enzyme
XP_011320682.1	TOR1	ko:K07203	Phosphatidylinositol 3-kinase tor2
XP_011323967.1	TPD3	ko:K03456	Protein phosphatase PP2A regulatory subunit A
XP_011324671.1	TPS1	ko:K00697	UDP-glucose-glucosephosphate glucosyltransferase
XP_011324713.1	TRA1	ko:K08874	Belongs to the PI3 PI4-kinase family
XP_011326904.1	TUF1	ko:K02358	This protein promotes the GTP-dependent binding of aminoacyl-tRNA to the A-site of ribosomes during protein biosynthesis
XP_011321492.1	TYR1	ko:K00211	prephenate dehydrogenase
XP_011316599.1	UAP1	ko:K00972	UDP-N-acetylglucosamine pyrophosphorylase
XP_011316023.1	uba3	ko:K10686	NEDD8-activating enzyme E1 catalytic subunit
XP_011326440.1	ubp10	ko:K12847	to snRNP assembly factor
XP_011318590.1	ubp14	ko:K11836	to ubiquitin C-terminal hydrolase
XP_011327147.1	UBP15	ko:K11838	Belongs to the peptidase C19 family
XP_011319780.1	UBP6	ko:K11843	Belongs to the peptidase C19 family
XP_011324903.1	UFD1	ko:K14016	to ubiquitin fusion degradation protein
XP_011316578.1	UGA2	ko:K00135	Belongs to the aldehyde dehydrogenase family
XP_011316200.1	UGP1	ko:K00963	UTP-glucose-1-phosphate uridylyltransferase
XP_011328134.1	URA4	ko:K01465	to dihydroorotase
XP_011318404.1	URK1	ko:K00876	uridine kinase
XP_011326439.1	utp13	ko:K14555	Utp13 specific WD40 associated domain
XP_011323573.1	UTP21	ko:K14554	Utp21 specific WD40 associated putative domain
XP_011321201.1	utp7	ko:K14768	to small nucleolar ribonucleoprotein complex subunit
XP_011316852.1	UTR1	ko:K00858	ATP-NAD kinase
XP_011328805.1	VAC8	ko:K08332	Vacuolar protein 8
XP_011319968.1	VCX1	ko:K07300	Belongs to the Ca(2 ) cation antiporter (CaCA) (TC 2.A.19) family
XP_011324672.1	vid27	ko:K15445	VID27 cytoplasmic protein
XP_011316920.1	VMA13	ko:K02144	V-ATPase subunit H
XP_011316329.1	VMA2	ko:K02147	Vacuolar ATP synthase subunit B
XP_011317115.1	VMA5	ko:K02148	Subunit of the peripheral V1 complex of vacuolar ATPase. Subunit C is necessary for the assembly of the catalytic sector of the enzyme and is likely to have a specific function in its catalytic activity. V-ATPase is responsible for acidifying a variety of intracellular compartments in eukaryotic cells
XP_011325473.1	VMA6	ko:K02146	Vacuolar ATPase is responsible for acidifying a variety of intracellular compartments in eukaryotic cells. The active enzyme consists of a catalytic V1 domain attached to an integral membrane V0 proton pore complex. This subunit is a non-integral membrane component of the membrane pore domain and is required for proper assembly of the V0 sector. Might be involved in the regulated assembly of V1 s…
XP_011317435.1	VPS11	ko:K20179	to vacuolar protein sorting
XP_011319524.1	VPS13	ko:K19525	May be involved in recycling of membrane proteins between an endocytic compartment and the TGN
XP_011318503.1	vps16	ko:K20180	to vacuolar protein sorting
XP_011320238.1	VPS34	ko:K00914	Belongs to the PI3 PI4-kinase family
XP_011318722.1	vps35	ko:K18468	Plays a role in vesicular protein sorting
XP_011325408.1	VPS4	ko:K12196	Belongs to the AAA ATPase family
XP_011317879.1	vps5	ko:K17917	Vps5 C terminal like
XP_011316597.1	VPS53	ko:K20299	to GARP complex subunit Vps53
XP_011325003.1	VPS74	ko:K15620	Vacuolar protein sorting-associated protein 74
XP_011321515.1	XDJ1	ko:K09503	DnaJ central domain
XP_011326381.1	YAF9	ko:K11341	YEATS family
XP_011323953.1	YAK1	ko:K18670	Serine/Threonine protein kinases
XP_011316559.1	YAT1	ko:K00624	Belongs to the carnitine choline acetyltransferase family
XP_011318996.1	YCK2	ko:K02218	Belongs to the protein kinase superfamily
XP_011317294.1	YMR099C	ko:K01792	Catalyzes the interconversion between the alpha and beta anomers from at least three hexose 6-phosphate sugars (Glc6P
XP_011323969.1	YMR1	ko:K18083	Belongs to the protein-tyrosine phosphatase family. Non-receptor class myotubularin subfamily
XP_011316770.1	YOL057W	ko:K01277	to dipeptidyl peptidase III
XP_011327868.1	YPO7	ko:K15449	to flavodoxin and radical SAM domain protein
XP_011316533.1	YSH1	ko:K14403	CPSF73-100_C
XP_011317060.1	ZWF1	ko:K00036	Catalyzes the rate-limiting step of the oxidative pentose-phosphate pathway
