# Supplementary material for: An evolutionary view of the Fusarium core genome
Source: BMC Genomics. 2024 Mar 22;25:304. doi: 10.1186/s12864-024-10200-w (PMC10958916; doi:10.1186/s12864-024-10200-w)
Supplement: Supplementary file 6 — Supplementary Material 6. [file 12864_2024_10200_MOESM6_ESM.zip]

Archive with 2 entries (2 files):
- concat_Fus_REV_MFP_559.best_model.nex
- __MACOSX/._concat_Fus_REV_MFP_559.best_model.nex
