# Supplementary material for: An evolutionary view of the Fusarium core genome
Source: BMC Genomics. 2024 Mar 22;25:304. doi: 10.1186/s12864-024-10200-w (PMC10958916; doi:10.1186/s12864-024-10200-w)
Supplement: Supplementary file 6 — Supplementary Material 6. [file 12864_2024_10200_MOESM6_ESM.zip › concat_Fus_REV_MFP_559.best_model.nex]

#nexus
begin sets;
  charset XP_011315789.1 = 1-696;
  charset XP_011315911.1 = 697-1555;
  charset XP_011315915.1 = 1556-2043;
  charset XP_011315944.1 = 2044-2777;
  charset XP_011315946.1 = 2778-3917;
  charset XP_011315954.1 = 3918-4493;
  charset XP_011315972.1 = 4494-4885;
  charset XP_011316012.1 = 4886-6733;
  charset XP_011316023.1 = 6734-7331;
  charset XP_011316024.1 = 7332-9696;
  charset XP_011316027.1 = 9697-9988;
  charset XP_011316031.1 = 9989-10451;
  charset XP_011316038.1 = 10452-12887;
  charset XP_011316044.1 = 12888-14605;
  charset XP_011316049.1 = 14606-15544;
  charset XP_011316070.1 = 15545-15928;
  charset XP_011316074.1 = 15929-17598;
  charset XP_011316083.1 = 17599-18012;
  charset XP_011316087.1 = 18013-18502;
  charset XP_011316097.1 = 18503-20377;
  charset XP_011316118.1 = 20378-22005;
  charset XP_011316153.1 = 22006-22969;
  charset XP_011316170.1 = 22970-23602;
  charset XP_011316178.1 = 23603-26188;
  charset XP_011316196.1 = 26189-26877;
  charset XP_011316200.1 = 26878-27539;
  charset XP_011316217.1 = 27540-27844;
  charset XP_011316239.1 = 27845-28397;
  charset XP_011316240.1 = 28398-28947;
  charset XP_011316242.1 = 28948-29338;
  charset XP_011316245.1 = 29339-29649;
  charset XP_011316253.1 = 29650-30760;
  charset XP_011316285.1 = 30761-31438;
  charset XP_011316298.1 = 31439-33336;
  charset XP_011316300.1 = 33337-33983;
  charset XP_011316329.1 = 33984-34519;
  charset XP_011316353.1 = 34520-35211;
  charset XP_011316362.1 = 35212-36022;
  charset XP_011316374.1 = 36023-36719;
  charset XP_011316388.1 = 36720-37586;
  charset XP_011316396.1 = 37587-38292;
  charset XP_011316431.1 = 38293-38921;
  charset XP_011316454.1 = 38922-39362;
  charset XP_011316477.1 = 39363-40339;
  charset XP_011316489.1 = 40340-40838;
  charset XP_011316491.1 = 40839-42107;
  charset XP_011316492.1 = 42108-43085;
  charset XP_011316510.1 = 43086-43967;
  charset XP_011316533.1 = 43968-44868;
  charset XP_011316559.1 = 44869-45883;
  charset XP_011316563.1 = 45884-47189;
  charset XP_011316578.1 = 47190-48455;
  charset XP_011316588.1 = 48456-50566;
  charset XP_011316590.1 = 50567-51096;
  charset XP_011316597.1 = 51097-53916;
  charset XP_011316599.1 = 53917-54423;
  charset XP_011316641.1 = 54424-55618;
  charset XP_011316650.1 = 55619-57949;
  charset XP_011316651.1 = 57950-60543;
  charset XP_011316702.1 = 60544-61105;
  charset XP_011316711.1 = 61106-61705;
  charset XP_011316750.1 = 61706-63599;
  charset XP_011316755.1 = 63600-64800;
  charset XP_011316770.1 = 64801-65641;
  charset XP_011316786.1 = 65642-66080;
  charset XP_011316820.1 = 66081-67448;
  charset XP_011316821.1 = 67449-67953;
  charset XP_011316852.1 = 67954-68958;
  charset XP_011316876.1 = 68959-70897;
  charset XP_011316900.1 = 70898-71516;
  charset XP_011316901.1 = 71517-73322;
  charset XP_011316908.1 = 73323-74035;
  charset XP_011316920.1 = 74036-74610;
  charset XP_011316929.1 = 74611-76615;
  charset XP_011316949.1 = 76616-77100;
  charset XP_011316956.1 = 77101-78137;
  charset XP_011316959.1 = 78138-78377;
  charset XP_011316966.1 = 78378-84523;
  charset XP_011316971.1 = 84524-85031;
  charset XP_011316972.1 = 85032-85977;
  charset XP_011316990.1 = 85978-86754;
  charset XP_011316991.1 = 86755-89182;
  charset XP_011317005.1 = 89183-89761;
  charset XP_011317020.1 = 89762-90155;
  charset XP_011317022.1 = 90156-90841;
  charset XP_011317036.1 = 90842-91773;
  charset XP_011317053.1 = 91774-92683;
  charset XP_011317060.1 = 92684-94702;
  charset XP_011317066.1 = 94703-95320;
  charset XP_011317069.1 = 95321-97268;
  charset XP_011317084.1 = 97269-97952;
  charset XP_011317115.1 = 97953-98576;
  charset XP_011317134.1 = 98577-99447;
  charset XP_011317137.1 = 99448-101095;
  charset XP_011317166.1 = 101096-102216;
  charset XP_011317184.1 = 102217-103385;
  charset XP_011317224.1 = 103386-104356;
  charset XP_011317228.1 = 104357-108401;
  charset XP_011317237.1 = 108402-111190;
  charset XP_011317251.1 = 111191-112014;
  charset XP_011317252.1 = 112015-112548;
  charset XP_011317253.1 = 112549-112984;
  charset XP_011317294.1 = 112985-113298;
  charset XP_011317315.1 = 113299-113903;
  charset XP_011317318.1 = 113904-114162;
  charset XP_011317354.1 = 114163-115675;
  charset XP_011317386.1 = 115676-117398;
  charset XP_011317410.1 = 117399-118507;
  charset XP_011317435.1 = 118508-120519;
  charset XP_011317468.1 = 120520-120935;
  charset XP_011317490.1 = 120936-122586;
  charset XP_011317491.1 = 122587-124211;
  charset XP_011317498.1 = 124212-124579;
  charset XP_011317533.1 = 124580-126951;
  charset XP_011317700.1 = 126952-128062;
  charset XP_011317714.1 = 128063-128677;
  charset XP_011317739.1 = 128678-129113;
  charset XP_011317757.1 = 129114-130259;
  charset XP_011317768.1 = 130260-131495;
  charset XP_011317770.1 = 131496-132202;
  charset XP_011317771.1 = 132203-133407;
  charset XP_011317784.1 = 133408-133881;
  charset XP_011317803.1 = 133882-135572;
  charset XP_011317804.1 = 135573-136589;
  charset XP_011317815.1 = 136590-137316;
  charset XP_011317878.1 = 137317-138660;
  charset XP_011317879.1 = 138661-140411;
  charset XP_011317882.1 = 140412-141393;
  charset XP_011317897.1 = 141394-142067;
  charset XP_011317902.1 = 142068-143132;
  charset XP_011317913.1 = 143133-143710;
  charset XP_011317916.1 = 143711-144434;
  charset XP_011317929.1 = 144435-145843;
  charset XP_011317967.1 = 145844-146106;
  charset XP_011317970.1 = 146107-147146;
  charset XP_011317980.1 = 147147-147671;
  charset XP_011318078.1 = 147672-148313;
  charset XP_011318395.1 = 148314-148828;
  charset XP_011318404.1 = 148829-149373;
  charset XP_011318410.1 = 149374-151015;
  charset XP_011318452.1 = 151016-151738;
  charset XP_011318471.1 = 151739-155239;
  charset XP_011318481.1 = 155240-156156;
  charset XP_011318503.1 = 156157-156998;
  charset XP_011318505.1 = 156999-157502;
  charset XP_011318508.1 = 157503-159309;
  charset XP_011318525.1 = 159310-159903;
  charset XP_011318539.1 = 159904-160355;
  charset XP_011318553.1 = 160356-160641;
  charset XP_011318554.1 = 160642-161530;
  charset XP_011318568.1 = 161531-162540;
  charset XP_011318590.1 = 162541-164154;
  charset XP_011318608.1 = 164155-164645;
  charset XP_011318610.1 = 164646-166016;
  charset XP_011318653.1 = 166017-166558;
  charset XP_011318656.1 = 166559-167338;
  charset XP_011318722.1 = 167339-168756;
  charset XP_011318734.1 = 168757-171031;
  charset XP_011318738.1 = 171032-171554;
  charset XP_011318748.1 = 171555-172528;
  charset XP_011318757.1 = 172529-173672;
  charset XP_011318759.1 = 173673-174571;
  charset XP_011318764.1 = 174572-175227;
  charset XP_011318797.1 = 175228-176174;
  charset XP_011318799.1 = 176175-177018;
  charset XP_011318801.1 = 177019-177814;
  charset XP_011318803.1 = 177815-178943;
  charset XP_011318809.1 = 178944-179855;
  charset XP_011318810.1 = 179856-181379;
  charset XP_011318814.1 = 181380-181871;
  charset XP_011318816.1 = 181872-182787;
  charset XP_011318834.1 = 182788-183471;
  charset XP_011318837.1 = 183472-184851;
  charset XP_011318841.1 = 184852-185727;
  charset XP_011318847.1 = 185728-186275;
  charset XP_011318904.1 = 186276-187067;
  charset XP_011318919.1 = 187068-187875;
  charset XP_011318927.1 = 187876-188809;
  charset XP_011318934.1 = 188810-190814;
  charset XP_011318967.1 = 190815-191891;
  charset XP_011318976.1 = 191892-193004;
  charset XP_011318977.1 = 193005-193571;
  charset XP_011318996.1 = 193572-194105;
  charset XP_011319012.1 = 194106-194495;
  charset XP_011319020.1 = 194496-195096;
  charset XP_011319056.1 = 195097-196252;
  charset XP_011319059.1 = 196253-196756;
  charset XP_011319060.1 = 196757-197442;
  charset XP_011319158.1 = 197443-198202;
  charset XP_011319188.1 = 198203-198934;
  charset XP_011319192.1 = 198935-199886;
  charset XP_011319203.1 = 199887-200225;
  charset XP_011319217.1 = 200226-200920;
  charset XP_011319221.1 = 200921-201354;
  charset XP_011319222.1 = 201355-202508;
  charset XP_011319225.1 = 202509-203444;
  charset XP_011319236.1 = 203445-203940;
  charset XP_011319273.1 = 203941-204432;
  charset XP_011319280.1 = 204433-204943;
  charset XP_011319311.1 = 204944-206064;
  charset XP_011319313.1 = 206065-206646;
  charset XP_011319355.1 = 206647-207108;
  charset XP_011319398.1 = 207109-207567;
  charset XP_011319524.1 = 207568-210837;
  charset XP_011319764.1 = 210838-211899;
  charset XP_011319780.1 = 211900-212524;
  charset XP_011319792.1 = 212525-213619;
  charset XP_011319794.1 = 213620-214622;
  charset XP_011319809.1 = 214623-215103;
  charset XP_011319812.1 = 215104-216977;
  charset XP_011319833.1 = 216978-217597;
  charset XP_011319861.1 = 217598-218232;
  charset XP_011319872.1 = 218233-219222;
  charset XP_011319909.1 = 219223-219761;
  charset XP_011319939.1 = 219762-220176;
  charset XP_011319965.1 = 220177-221386;
  charset XP_011319966.1 = 221387-221889;
  charset XP_011319968.1 = 221890-222504;
  charset XP_011320000.1 = 222505-223635;
  charset XP_011320003.1 = 223636-225246;
  charset XP_011320009.1 = 225247-225732;
  charset XP_011320020.1 = 225733-227645;
  charset XP_011320030.1 = 227646-230089;
  charset XP_011320077.1 = 230090-230739;
  charset XP_011320084.1 = 230740-232008;
  charset XP_011320113.1 = 232009-232781;
  charset XP_011320146.1 = 232782-233990;
  charset XP_011320148.1 = 233991-235552;
  charset XP_011320178.1 = 235553-237333;
  charset XP_011320179.1 = 237334-238660;
  charset XP_011320238.1 = 238661-239868;
  charset XP_011320263.1 = 239869-240285;
  charset XP_011320285.1 = 240286-240710;
  charset XP_011320310.1 = 240711-241099;
  charset XP_011320322.1 = 241100-241764;
  charset XP_011320323.1 = 241765-242795;
  charset XP_011320324.1 = 242796-243735;
  charset XP_011320325.1 = 243736-244224;
  charset XP_011320331.1 = 244225-244906;
  charset XP_011320353.1 = 244907-245765;
  charset XP_011320377.1 = 245766-246382;
  charset XP_011320378.1 = 246383-246891;
  charset XP_011320380.1 = 246892-248118;
  charset XP_011320387.1 = 248119-249644;
  charset XP_011320682.1 = 249645-252114;
  charset XP_011321014.1 = 252115-252773;
  charset XP_011321110.1 = 252774-253234;
  charset XP_011321111.1 = 253235-253770;
  charset XP_011321124.1 = 253771-255926;
  charset XP_011321189.1 = 255927-256544;
  charset XP_011321193.1 = 256545-257185;
  charset XP_011321201.1 = 257186-257764;
  charset XP_011321260.1 = 257765-258421;
  charset XP_011321268.1 = 258422-258907;
  charset XP_011321276.1 = 258908-263009;
  charset XP_011321288.1 = 263010-263541;
  charset XP_011321290.1 = 263542-265687;
  charset XP_011321306.1 = 265688-266755;
  charset XP_011321319.1 = 266756-267278;
  charset XP_011321321.1 = 267279-268188;
  charset XP_011321325.1 = 268189-268777;
  charset XP_011321333.1 = 268778-270573;
  charset XP_011321340.1 = 270574-271285;
  charset XP_011321366.1 = 271286-273446;
  charset XP_011321377.1 = 273447-274655;
  charset XP_011321386.1 = 274656-275298;
  charset XP_011321458.1 = 275299-277168;
  charset XP_011321461.1 = 277169-279043;
  charset XP_011321492.1 = 279044-279661;
  charset XP_011321503.1 = 279662-280776;
  charset XP_011321506.1 = 280777-281363;
  charset XP_011321515.1 = 281364-281874;
  charset XP_011321519.1 = 281875-283209;
  charset XP_011321523.1 = 283210-284243;
  charset XP_011321532.1 = 284244-284642;
  charset XP_011321555.1 = 284643-285202;
  charset XP_011321623.1 = 285203-286560;
  charset XP_011321626.1 = 286561-287119;
  charset XP_011321627.1 = 287120-287591;
  charset XP_011321666.1 = 287592-288175;
  charset XP_011323001.1 = 288176-289060;
  charset XP_011323016.1 = 289061-289594;
  charset XP_011323018.1 = 289595-290433;
  charset XP_011323031.1 = 290434-290850;
  charset XP_011323032.1 = 290851-292525;
  charset XP_011323033.1 = 292526-294762;
  charset XP_011323481.1 = 294763-296603;
  charset XP_011323494.1 = 296604-297555;
  charset XP_011323505.1 = 297556-298780;
  charset XP_011323518.1 = 298781-299110;
  charset XP_011323532.1 = 299111-299457;
  charset XP_011323537.1 = 299458-299847;
  charset XP_011323551.1 = 299848-301774;
  charset XP_011323573.1 = 301775-303723;
  charset XP_011323601.1 = 303724-305223;
  charset XP_011323605.1 = 305224-305629;
  charset XP_011323652.1 = 305630-307780;
  charset XP_011323653.1 = 307781-308717;
  charset XP_011323678.1 = 308718-309762;
  charset XP_011323687.1 = 309763-310982;
  charset XP_011323689.1 = 310983-311923;
  charset XP_011323706.1 = 311924-314393;
  charset XP_011323726.1 = 314394-315036;
  charset XP_011323732.1 = 315037-316083;
  charset XP_011323792.1 = 316084-317266;
  charset XP_011323797.1 = 317267-319015;
  charset XP_011323829.1 = 319016-319830;
  charset XP_011323830.1 = 319831-320261;
  charset XP_011323864.1 = 320262-321516;
  charset XP_011323929.1 = 321517-322996;
  charset XP_011323940.1 = 322997-323495;
  charset XP_011323946.1 = 323496-323921;
  charset XP_011323952.1 = 323922-325129;
  charset XP_011323953.1 = 325130-331703;
  charset XP_011323961.1 = 331704-332145;
  charset XP_011323967.1 = 332146-332838;
  charset XP_011323968.1 = 332839-333643;
  charset XP_011323969.1 = 333644-334529;
  charset XP_011323974.1 = 334530-336442;
  charset XP_011323976.1 = 336443-337149;
  charset XP_011323991.1 = 337150-339570;
  charset XP_011323992.1 = 339571-341608;
  charset XP_011324008.1 = 341609-343148;
  charset XP_011324022.1 = 343149-344102;
  charset XP_011324027.1 = 344103-346003;
  charset XP_011324037.1 = 346004-346864;
  charset XP_011324058.1 = 346865-348643;
  charset XP_011324078.1 = 348644-349498;
  charset XP_011324094.1 = 349499-349962;
  charset XP_011324112.1 = 349963-350728;
  charset XP_011324116.1 = 350729-351403;
  charset XP_011324167.1 = 351404-352084;
  charset XP_011324171.1 = 352085-352505;
  charset XP_011324175.1 = 352506-352954;
  charset XP_011324181.1 = 352955-354820;
  charset XP_011324217.1 = 354821-355755;
  charset XP_011324238.1 = 355756-356543;
  charset XP_011324239.1 = 356544-356929;
  charset XP_011324274.1 = 356930-357818;
  charset XP_011324308.1 = 357819-358106;
  charset XP_011324366.1 = 358107-358864;
  charset XP_011324367.1 = 358865-361252;
  charset XP_011324444.1 = 361253-361836;
  charset XP_011324445.1 = 361837-362929;
  charset XP_011324459.1 = 362930-363423;
  charset XP_011324467.1 = 363424-363816;
  charset XP_011324500.1 = 363817-364689;
  charset XP_011324511.1 = 364690-365729;
  charset XP_011324512.1 = 365730-366426;
  charset XP_011324586.1 = 366427-367412;
  charset XP_011324600.1 = 367413-368009;
  charset XP_011324620.1 = 368010-368536;
  charset XP_011324628.1 = 368537-369836;
  charset XP_011324640.1 = 369837-370417;
  charset XP_011324653.1 = 370418-370801;
  charset XP_011324661.1 = 370802-372559;
  charset XP_011324671.1 = 372560-373210;
  charset XP_011324672.1 = 373211-374551;
  charset XP_011324679.1 = 374552-376499;
  charset XP_011324696.1 = 376500-378042;
  charset XP_011324713.1 = 378043-383089;
  charset XP_011324716.1 = 383090-383847;
  charset XP_011324718.1 = 383848-384397;
  charset XP_011324727.1 = 384398-386372;
  charset XP_011324778.1 = 386373-387536;
  charset XP_011324787.1 = 387537-388731;
  charset XP_011324800.1 = 388732-389450;
  charset XP_011324801.1 = 389451-390198;
  charset XP_011324815.1 = 390199-390672;
  charset XP_011324822.1 = 390673-391947;
  charset XP_011324840.1 = 391948-392875;
  charset XP_011324856.1 = 392876-394358;
  charset XP_011324859.1 = 394359-394810;
  charset XP_011324864.1 = 394811-395258;
  charset XP_011324865.1 = 395259-395589;
  charset XP_011324874.1 = 395590-396534;
  charset XP_011324891.1 = 396535-397390;
  charset XP_011324903.1 = 397391-397799;
  charset XP_011324907.1 = 397800-398194;
  charset XP_011324910.1 = 398195-398801;
  charset XP_011324931.1 = 398802-399250;
  charset XP_011324940.1 = 399251-399672;
  charset XP_011324941.1 = 399673-401020;
  charset XP_011324942.1 = 401021-401564;
  charset XP_011324943.1 = 401565-403144;
  charset XP_011324960.1 = 403145-403811;
  charset XP_011324967.1 = 403812-406223;
  charset XP_011324996.1 = 406224-406927;
  charset XP_011325003.1 = 406928-407483;
  charset XP_011325007.1 = 407484-408437;
  charset XP_011325037.1 = 408438-409752;
  charset XP_011325046.1 = 409753-411299;
  charset XP_011325050.1 = 411300-412107;
  charset XP_011325057.1 = 412108-414468;
  charset XP_011325081.1 = 414469-416507;
  charset XP_011325405.1 = 416508-417013;
  charset XP_011325408.1 = 417014-417585;
  charset XP_011325430.1 = 417586-420833;
  charset XP_011325435.1 = 420834-421622;
  charset XP_011325442.1 = 421623-422327;
  charset XP_011325469.1 = 422328-423131;
  charset XP_011325473.1 = 423132-423629;
  charset XP_011325477.1 = 423630-424707;
  charset XP_011325484.1 = 424708-425400;
  charset XP_011325486.1 = 425401-426688;
  charset XP_011325501.1 = 426689-427285;
  charset XP_011325528.1 = 427286-428142;
  charset XP_011325533.1 = 428143-428789;
  charset XP_011325570.1 = 428790-429715;
  charset XP_011325611.1 = 429716-431779;
  charset XP_011325613.1 = 431780-432174;
  charset XP_011325648.1 = 432175-433493;
  charset XP_011325662.1 = 433494-434125;
  charset XP_011325669.1 = 434126-434598;
  charset XP_011325689.1 = 434599-435011;
  charset XP_011325690.1 = 435012-436105;
  charset XP_011325695.1 = 436106-437805;
  charset XP_011326153.1 = 437806-439133;
  charset XP_011326155.1 = 439134-440455;
  charset XP_011326178.1 = 440456-440827;
  charset XP_011326196.1 = 440828-443173;
  charset XP_011326222.1 = 443174-445032;
  charset XP_011326268.1 = 445033-446760;
  charset XP_011326287.1 = 446761-448298;
  charset XP_011326302.1 = 448299-449946;
  charset XP_011326320.1 = 449947-451063;
  charset XP_011326353.1 = 451064-452620;
  charset XP_011326369.1 = 452621-453140;
  charset XP_011326381.1 = 453141-453408;
  charset XP_011326388.1 = 453409-454891;
  charset XP_011326400.1 = 454892-457419;
  charset XP_011326401.1 = 457420-458642;
  charset XP_011326408.1 = 458643-460109;
  charset XP_011326416.1 = 460110-460587;
  charset XP_011326427.1 = 460588-462746;
  charset XP_011326431.1 = 462747-463547;
  charset XP_011326439.1 = 463548-465033;
  charset XP_011326440.1 = 465034-466531;
  charset XP_011326450.1 = 466532-467082;
  charset XP_011326456.1 = 467083-468681;
  charset XP_011326476.1 = 468682-469441;
  charset XP_011326485.1 = 469442-470850;
  charset XP_011326494.1 = 470851-471420;
  charset XP_011326496.1 = 471421-472112;
  charset XP_011326503.1 = 472113-472946;
  charset XP_011326511.1 = 472947-473394;
  charset XP_011326518.1 = 473395-475463;
  charset XP_011326532.1 = 475464-476726;
  charset XP_011326533.1 = 476727-477076;
  charset XP_011326548.1 = 477077-477386;
  charset XP_011326552.1 = 477387-478190;
  charset XP_011326595.1 = 478191-478785;
  charset XP_011326616.1 = 478786-481839;
  charset XP_011326621.1 = 481840-483217;
  charset XP_011326624.1 = 483218-484302;
  charset XP_011326625.1 = 484303-484750;
  charset XP_011326636.1 = 484751-485194;
  charset XP_011326637.1 = 485195-485477;
  charset XP_011326638.1 = 485478-485990;
  charset XP_011326696.1 = 485991-487424;
  charset XP_011326745.1 = 487425-488871;
  charset XP_011326752.1 = 488872-489834;
  charset XP_011326775.1 = 489835-492190;
  charset XP_011326784.1 = 492191-492866;
  charset XP_011326803.1 = 492867-493567;
  charset XP_011326804.1 = 493568-495555;
  charset XP_011326822.1 = 495556-496912;
  charset XP_011326838.1 = 496913-497679;
  charset XP_011326888.1 = 497680-498676;
  charset XP_011326894.1 = 498677-499228;
  charset XP_011326895.1 = 499229-500360;
  charset XP_011326904.1 = 500361-501904;
  charset XP_011326908.1 = 501905-502682;
  charset XP_011326933.1 = 502683-503696;
  charset XP_011326972.1 = 503697-505031;
  charset XP_011327004.1 = 505032-505722;
  charset XP_011327026.1 = 505723-506942;
  charset XP_011327039.1 = 506943-507536;
  charset XP_011327041.1 = 507537-508114;
  charset XP_011327059.1 = 508115-512685;
  charset XP_011327077.1 = 512686-513581;
  charset XP_011327081.1 = 513582-513942;
  charset XP_011327122.1 = 513943-515718;
  charset XP_011327144.1 = 515719-516623;
  charset XP_011327145.1 = 516624-517026;
  charset XP_011327146.1 = 517027-517679;
  charset XP_011327147.1 = 517680-519225;
  charset XP_011327162.1 = 519226-519822;
  charset XP_011327174.1 = 519823-520507;
  charset XP_011327175.1 = 520508-520900;
  charset XP_011327178.1 = 520901-522061;
  charset XP_011327193.1 = 522062-522619;
  charset XP_011327198.1 = 522620-523058;
  charset XP_011327225.1 = 523059-524043;
  charset XP_011327240.1 = 524044-524478;
  charset XP_011327241.1 = 524479-525000;
  charset XP_011327242.1 = 525001-527502;
  charset XP_011327275.1 = 527503-528750;
  charset XP_011327300.1 = 528751-530841;
  charset XP_011327304.1 = 530842-531385;
  charset XP_011327681.1 = 531386-532475;
  charset XP_011327682.1 = 532476-533737;
  charset XP_011327683.1 = 533738-534382;
  charset XP_011327784.1 = 534383-535579;
  charset XP_011327798.1 = 535580-537148;
  charset XP_011327801.1 = 537149-537575;
  charset XP_011327802.1 = 537576-538444;
  charset XP_011327808.1 = 538445-539417;
  charset XP_011327868.1 = 539418-543034;
  charset XP_011327880.1 = 543035-543870;
  charset XP_011327900.1 = 543871-544714;
  charset XP_011327904.1 = 544715-545458;
  charset XP_011327906.1 = 545459-545908;
  charset XP_011327907.1 = 545909-546861;
  charset XP_011327910.1 = 546862-549350;
  charset XP_011327930.1 = 549351-550959;
  charset XP_011327960.1 = 550960-551837;
  charset XP_011327981.1 = 551838-552511;
  charset XP_011327989.1 = 552512-553120;
  charset XP_011328001.1 = 553121-554697;
  charset XP_011328019.1 = 554698-556336;
  charset XP_011328041.1 = 556337-557472;
  charset XP_011328073.1 = 557473-558609;
  charset XP_011328080.1 = 558610-558912;
  charset XP_011328092.1 = 558913-559704;
  charset XP_011328095.1 = 559705-560602;
  charset XP_011328096.1 = 560603-561267;
  charset XP_011328101.1 = 561268-566496;
  charset XP_011328118.1 = 566497-567405;
  charset XP_011328121.1 = 567406-569368;
  charset XP_011328127.1 = 569369-569884;
  charset XP_011328134.1 = 569885-571060;
  charset XP_011328160.1 = 571061-571521;
  charset XP_011328189.1 = 571522-572326;
  charset XP_011328205.1 = 572327-574195;
  charset XP_011328206.1 = 574196-575593;
  charset XP_011328252.1 = 575594-577486;
  charset XP_011328260.1 = 577487-578626;
  charset XP_011328270.1 = 578627-579525;
  charset XP_011328273.1 = 579526-580859;
  charset XP_011328348.1 = 580860-581831;
  charset XP_011328364.1 = 581832-582316;
  charset XP_011328409.1 = 582317-583004;
  charset XP_011328435.1 = 583005-583454;
  charset XP_011328463.1 = 583455-585909;
  charset XP_011328481.1 = 585910-586342;
  charset XP_011328486.1 = 586343-586693;
  charset XP_011328492.1 = 586694-588522;
  charset XP_011328497.1 = 588523-588997;
  charset XP_011328514.1 = 588998-589508;
  charset XP_011328515.1 = 589509-591131;
  charset XP_011328519.1 = 591132-591623;
  charset XP_011328582.1 = 591624-592888;
  charset XP_011328782.1 = 592889-593606;
  charset XP_011328786.1 = 593607-594130;
  charset XP_011328791.1 = 594131-595710;
  charset XP_011328805.1 = 595711-598406;
  charset XP_011328827.1 = 598407-598881;
  charset XP_011328849.1 = 598882-600794;
  charpartition mymodels =
    JTTDCMut+I{0.547853}+G4{0.766846}: XP_011315789.1{2.45893},
    JTTDCMut+I{0.282659}+G4{0.393695}: XP_011315911.1{12.9787},
    JTT+I{0.503499}+G4{0.346766}: XP_011315915.1{11.2024},
    JTT+I{0.43976}+G4{0.626485}: XP_011315944.1{2.23367},
    JTT+I{0.287529}+G4{0.546111}: XP_011315946.1{2.17193},
    JTT+I{0.401065}+G4{0.57532}: XP_011315954.1{1.71681},
    JTTDCMut+R4{0.587577,0.0481905,0.278172,0.809357,0.0952389,2.94929,0.0390128,11.936}: XP_011315972.1{2.93218},
    JTT+R3{0.790078,0.0730644,0.127907,1.65114,0.0820148,8.91401}: XP_011316012.1{1.43694},
    JTT+I{0.299191}+G4{0.564889}: XP_011316023.1{7.55662},
    JTT+R3{0.694409,0.15769,0.254793,2.113,0.0507985,6.93173}: XP_011316024.1{2.33797},
    LG+I{0.620024}+G4{0.544493}: XP_011316027.1{1.74817},
    JTTDCMut+I{0.517348}+G4{0.665505}: XP_011316031.1{1.64316},
    JTT+I{0.555029}+G4{0.83561}: XP_011316038.1{4.04301},
    JTT+I{0.178925}+G4{0.952442}: XP_011316044.1{4.67615},
    JTTDCMut+I{0.347424}+G4{0.505493}: XP_011316049.1{1.64977},
    JTT+I{0.205776}+G4{0.590843}: XP_011316070.1{3.50041},
    JTT+R3{0.659338,0.065932,0.247368,1.49966,0.0932948,6.27647}: XP_011316074.1{2.05263},
    JTTDCMut+I{0.445545}+G4{0.593668}: XP_011316083.1{3.03593},
    JTTDCMut+I{0.562677}+G4{0.67765}: XP_011316087.1{2.06484},
    JTT+R4{0.557694,0.0361038,0.143803,0.363404,0.231565,2.12635,0.0669376,6.50184}: XP_011316097.1{2.65148},
    JTT+R4{0.638619,0.074284,0.206564,1.11615,0.129139,3.50724,0.0256781,10.4792}: XP_011316118.1{3.59879},
    JTT+R4{0.556282,0.0860607,0.249695,0.818328,0.16286,2.81576,0.031163,9.28088}: XP_011316153.1{3.11656},
    JTT+I{0.412546}+G4{0.514379}: XP_011316170.1{6.16103},
    JTT+R5{0.538564,0.049982,0.229403,0.418121,0.123613,1.11153,0.0384306,2.41647,0.0699892,9.24282}: XP_011316178.1{11.9245},
    JTT+I{0.462513}+G4{0.60739}: XP_011316196.1{9.45136},
    JTT+I{0.537912}+G4{0.284049}: XP_011316200.1{7.18687},
    mtZOA+I{0.528434}+G4{0.717871}: XP_011316217.1{2.15041},
    JTT+R2{0.928516,0.222139,0.0714842,11.1037}: XP_011316239.1{0.587737},
    LG+I{0.760436}+G4{0.252415}: XP_011316240.1{2.85479},
    JTTDCMut+R2{0.843862,0.241264,0.156138,5.10066}: XP_011316242.1{1.14884},
    JTTDCMut+I{0.569218}+G4{0.603994}: XP_011316245.1{1.53089},
    JTT+I{0.282538}+G4{0.47029}: XP_011316253.1{5.47207},
    JTT+I{0.103028}+G4{0.278678}: XP_011316285.1{16.6158},
    JTT+I{0.395566}+G4{0.534913}: XP_011316298.1{2.91684},
    JTT+R3{0.784524,0.129736,0.177685,2.39493,0.0377907,12.5077}: XP_011316300.1{2.38669},
    JTT+R3{0.840882,0.0897053,0.114798,3.37251,0.0443195,12.1258}: XP_011316329.1{1.19193},
    JTT+I{0.498268}+G4{0.999213}: XP_011316353.1{2.34785},
    mtMet+F+R4{0.484346,0.0443173,0.27789,0.530191,0.213074,2.76073,0.02469,9.84044}: XP_011316362.1{2.7983},
    JTT+I{0.492549}+G4{0.200728}: XP_011316374.1{23.6351},
    mtMet+F+R3{0.676927,0.158466,0.255059,1.91227,0.0680147,5.95443}: XP_011316388.1{2.07741},
    JTT+I{0.352078}+G4{0.628558}: XP_011316396.1{2.71381},
    JTT+I{0.186626}+G4{0.576787}: XP_011316431.1{3.57164},
    JTT+R4{0.627415,0.0677255,0.259346,1.32434,0.101843,4.46973,0.0113964,13.9373}: XP_011316454.1{1.30746},
    LG+R3{0.650282,0.136058,0.238328,1.53304,0.11139,4.9031}: XP_011316477.1{2.72152},
    JTT+I{0.2619}+G4{0.280248}: XP_011316489.1{16.0249},
    HIVb+F+I{0.545708}+G4{1.00984}: XP_011316491.1{4.39818},
    JTT+I{0.394532}+G4{0.427547}: XP_011316492.1{6.70756},
    JTT+R4{0.338886,0.0454857,0.285963,0.443608,0.256969,1.61699,0.118182,3.74182}: XP_011316510.1{5.55912},
    JTT+I{0.48118}+G4{0.384275}: XP_011316533.1{2.30771},
    JTT+R4{0.596553,0.081403,0.20392,0.827767,0.15056,2.86707,0.0489672,7.16755}: XP_011316559.1{2.75355},
    LG+R3{0.846978,0.177584,0.131589,3.89706,0.0214331,15.713}: XP_011316563.1{0.671363},
    JTT+I{0.300524}+G4{0.751225}: XP_011316578.1{5.63903},
    JTT+I{0.374627}+G4{0.748599}: XP_011316588.1{3.75607},
    JTTDCMut+I{0.484767}+G4{0.533866}: XP_011316590.1{1.43357},
    JTT+R3{0.621814,0.098619,0.284024,1.57087,0.0941619,5.2305}: XP_011316597.1{3.01486},
    JTTDCMut+I{0.417491}+G4{0.826995}: XP_011316599.1{2.02406},
    JTTDCMut+R4{0.576356,0.0414768,0.220442,0.71337,0.142676,2.58566,0.0605255,7.43365}: XP_011316641.1{2.62739},
    JTT+R3{0.623325,0.135719,0.324519,1.70344,0.0521562,6.95226}: XP_011316650.1{1.52686},
    LG+F+R6{0.195365,0.359968,0.193685,0.360046,0.21895,0.360082,0.220993,0.360312,0.139382,3.04623,0.0316252,8.75517}: XP_011316651.1{1.86412},
    JTT+R3{0.648812,0.105062,0.289007,1.60712,0.0621812,7.51617}: XP_011316702.1{1.36638},
    JTTDCMut+R3{0.66971,0.0509342,0.256182,1.44565,0.0741085,8.03605}: XP_011316711.1{0.967979},
    JTT+G4{0.422221}: XP_011316750.1{3.98672},
    JTT+R4{0.502689,0.0228191,0.261766,0.686246,0.169699,2.48417,0.0658466,5.88238}: XP_011316755.1{3.53414},
    JTTDCMut+I{0.339726}+G4{0.836724}: XP_011316770.1{2.51354},
    JTT+I{0.423065}+G4{1.08271}: XP_011316786.1{3.80501},
    JTT+R3{0.714922,0.13616,0.197382,2.0198,0.0876964,5.74692}: XP_011316820.1{2.84935},
    JTT+R4{0.641458,0.0752733,0.175677,0.920179,0.148683,3.14735,0.0341822,9.42319}: XP_011316821.1{2.77528},
    JTT+F+I{0.388204}+G4{1.21291}: XP_011316852.1{6.69603},
    JTTDCMut+I{0.598577}+G4{0.73561}: XP_011316876.1{2.29491},
    JTTDCMut+R3{0.78362,0.158846,0.172527,2.95848,0.043853,8.32569}: XP_011316900.1{1.57141},
    LG+I{0.323341}+G4{0.249272}: XP_011316901.1{13.3073},
    JTT+R3{0.688123,0.231368,0.234821,1.80213,0.0770561,5.41959}: XP_011316908.1{2.47951},
    JTT+G4{0.366693}: XP_011316920.1{1.95732},
    JTT+R4{0.529463,0.0699928,0.283298,0.92735,0.138863,2.74202,0.0483755,6.60374}: XP_011316929.1{1.9718},
    JTT+I{0.571064}+G4{0.610119}: XP_011316949.1{1.71395},
    JTT+R4{0.732935,0.0991289,0.190011,1.59623,0.0719829,5.40419,0.00507168,46.3427}: XP_011316956.1{2.02175},
    JTT+I{0.935822}: XP_011316959.1{0.105603},
    JTT+I{0.3476}+G4{0.838299}: XP_011316966.1{3.02085},
    LG+I{0.649664}+G4{0.236157}: XP_011316971.1{7.2239},
    JTT+I{0.631864}+G4{0.477366}: XP_011316972.1{4.4896},
    JTT+R3{0.553431,0.102681,0.308182,1.07777,0.138387,4.41533}: XP_011316990.1{2.50621},
    JTTDCMut+R6{0.232695,0.0143102,0.148405,0.0171905,0.0991955,0.0184236,0.18385,1.34023,0.248948,1.34315,0.0869062,4.73516}: XP_011316991.1{3.29117},
    JTT+I{0.328023}+G4{0.757779}: XP_011317005.1{4.52596},
    JTT+I{0.3784}+G4{1.07905}: XP_011317020.1{2.987},
    LG+F+R3{0.660732,0.120652,0.194593,1.4008,0.144675,4.4769}: XP_011317022.1{2.61028},
    JTT+R3{0.687282,0.161988,0.256185,2.13573,0.0565336,6.04116}: XP_011317036.1{1.54518},
    JTT+I{0.335123}+G4{0.92431}: XP_011317053.1{5.13159},
    JTT+I{0.298048}+G4{1.03142}: XP_011317060.1{3.8735},
    JTT+R4{0.569439,0.102706,0.213849,0.973599,0.176674,2.72087,0.0400387,6.30903}: XP_011317066.1{2.83173},
    JTT+R5{0.497382,0.0250514,0.219153,0.307869,0.174138,1.00064,0.0477251,2.15125,0.0616021,10.4404}: XP_011317069.1{6.89524},
    JTT+R3{0.571274,0.113224,0.296469,1.14134,0.132257,4.51352}: XP_011317084.1{3.15267},
    JTT+R4{0.39923,0.0490284,0.327289,0.417547,0.224153,1.65041,0.049328,9.60556}: XP_011317115.1{4.43967},
    JTT+I{0.369871}+G4{0.711703}: XP_011317134.1{6.65411},
    LG+I{0.757652}+G4{0.739327}: XP_011317137.1{0.815921},
    JTT+I{0.469831}+G4{0.276517}: XP_011317166.1{5.71303},
    JTT+R3{0.689203,0.0924252,0.214162,1.79187,0.0966344,5.71792}: XP_011317184.1{2.22557},
    WAG+R2{0.889128,0.428129,0.110872,5.58608}: XP_011317224.1{1.43306},
    LG+R5{0.215709,0.0991529,0.208252,0.0992113,0.189512,0.101931,0.182449,1.06417,0.204078,3.648}: XP_011317228.1{6.76895},
    JTT+R4{0.499927,0.0630275,0.321617,0.15298,0.120405,2.8972,0.0580503,9.82685}: XP_011317237.1{0.921373},
    JTT+R5{0.348211,0.024436,0.203916,0.0250109,0.244111,0.628014,0.168195,2.56066,0.0355668,11.3138}: XP_011317251.1{3.83906},
    LG+I{0.291632}+G4{0.622449}: XP_011317252.1{2.29177},
    JTT+G4{0.241625}: XP_011317253.1{1.80645},
    JTT+R4{0.451133,0.0724335,0.300397,0.671371,0.186718,2.1,0.0617525,6.04896}: XP_011317294.1{4.38159},
    JTT+I{0.451871}+G4{1.03951}: XP_011317315.1{2.67582},
    JTTDCMut+I{0.869659}: XP_011317318.1{0.174341},
    JTTDCMut+R8{0.274767,0.00681596,0.140008,0.00716342,0.220468,0.0944367,0.113927,0.288559,0.0678391,0.846831,0.0415202,1.5446,0.0789549,3.70555,0.0625169,8.46615}: XP_011317354.1{13.792},
    JTT+G4{0.338365}: XP_011317386.1{2.82872},
    LG+I{0.332141}+G4{0.718243}: XP_011317410.1{3.48001},
    JTT+R4{0.598344,0.133804,0.243361,1.13173,0.139684,3.43615,0.0186103,8.84164}: XP_011317435.1{2.6017},
    LG+I{0.53896}+G4{1.11304}: XP_011317468.1{2.63739},
    JTT+F+R4{0.4729,0.0347273,0.301391,0.545788,0.159939,2.60407,0.065771,6.1211}: XP_011317490.1{2.89775},
    JTT+I{0.28355}+G4{0.684327}: XP_011317491.1{3.73199},
    JTT+R4{0.508561,0.0373628,0.357242,0.461613,0.104357,3.89769,0.0298396,13.718}: XP_011317498.1{2.33359},
    JTT+I{0.0794139}+G4{0.380814}: XP_011317533.1{18.0065},
    JTT+R3{0.664188,0.123826,0.254263,1.83956,0.0815483,5.51847}: XP_011317700.1{2.20748},
    JTT+I{0.407385}+G4{0.882882}: XP_011317714.1{4.01091},
    JTT+R4{0.36686,0.0304592,0.345059,0.365934,0.217484,1.68564,0.0705965,7.02523}: XP_011317739.1{3.82874},
    JTT+F+I{0.376221}+G4{0.611847}: XP_011317757.1{7.89759},
    JTTDCMut+R5{0.439355,0.0377598,0.354639,0.0378882,0.0958651,0.524595,0.0536053,2.77172,0.0565357,13.6393}: XP_011317768.1{6.39025},
    JTT+R3{0.651742,0.171947,0.231395,1.61359,0.116863,4.4031}: XP_011317770.1{2.22053},
    JTT+I{0.345584}+G4{0.466879}: XP_011317771.1{2.77017},
    JTT+I{0.517988}+G4{0.584508}: XP_011317784.1{1.10744},
    JTT+R6{0.183619,0.0184023,0.242076,0.0186334,0.158335,0.245405,0.11241,0.245538,0.143904,1.49562,0.159656,4.44974}: XP_011317803.1{5.33744},
    HIVb+R5{0.33772,0.0225256,0.211423,0.171824,0.172686,0.638733,0.13332,1.75823,0.144851,4.2206}: XP_011317804.1{7.32735},
    LG+I{0.288756}+G4{0.464964}: XP_011317815.1{2.47944},
    mtMet+F+R3{0.66962,0.138979,0.22759,1.69124,0.10279,5.0786}: XP_011317878.1{2.05963},
    JTT+R4{0.706694,0.0638049,0.184105,1.09799,0.0921971,3.40428,0.0170038,25.8119}: XP_011317879.1{3.00188},
    JTT+I{0.649173}+G4{0.553479}: XP_011317882.1{3.05776},
    LG+I{0.719021}+G4{0.795683}: XP_011317897.1{1.55936},
    cpREV+I{0.378678}+G4{0.245605}: XP_011317902.1{1.44751},
    JTT+I{0.80109}+G4{0.67245}: XP_011317913.1{0.573175},
    JTT+I{0.42952}+G4{0.68688}: XP_011317916.1{1.87651},
    LG+R3{0.347327,0.00873118,0.505166,0.778007,0.147507,4.09435}: XP_011317929.1{2.74721},
    LG+I{0.856796}: XP_011317967.1{0.377152},
    JTT+I{0.381482}+G4{0.805219}: XP_011317970.1{4.56236},
    JTTDCMut+I{0.68739}+G4{0.221028}: XP_011317980.1{4.8192},
    JTT+R3{0.631873,0.0887972,0.259994,1.40224,0.108133,5.35746}: XP_011318078.1{2.35638},
    JTT+I{0.375524}+G4{0.573735}: XP_011318395.1{3.6339},
    JTTDCMut+R3{0.730979,0.123937,0.172177,1.80674,0.096844,6.17824}: XP_011318404.1{2.15981},
    JTT+R4{0.683121,0.0545762,0.201177,0.971857,0.0960116,3.39263,0.0196903,22.4207}: XP_011318410.1{3.11493},
    JTTDCMut+R3{0.742408,0.0869313,0.149782,1.41711,0.107811,6.70809}: XP_011318452.1{2.43456},
    JTT+I{0.556961}+G4{0.501561}: XP_011318471.1{3.66648},
    JTTDCMut+R3{0.683414,0.0979476,0.230013,1.62129,0.0865735,6.47015}: XP_011318481.1{1.75117},
    JTT+R3{0.745836,0.240603,0.205674,2.47435,0.0484907,6.42683}: XP_011318503.1{1.43046},
    JTT+I{0.361392}+G4{0.554913}: XP_011318505.1{1.31923},
    JTT+R3{0.655521,0.0900592,0.256505,1.74962,0.0879745,5.59457}: XP_011318508.1{2.23318},
    JTT+I{0.319158}+G4{0.775748}: XP_011318525.1{5.84969},
    JTT+I{0.418315}+G4{0.788659}: XP_011318539.1{2.71848},
    JTT+G4{0.150609}: XP_011318553.1{0.398512},
    JTT+R5{0.540669,0.0326853,0.233183,0.353781,0.137817,1.39783,0.0630002,3.64251,0.0253315,18.8583}: XP_011318554.1{3.98195},
    JTT+I{0.530408}+G4{0.571118}: XP_011318568.1{8.85138},
    JTT+I{0.221776}+G4{0.941533}: XP_011318590.1{6.37111},
    JTT+I{0.41701}+G4{0.710288}: XP_011318608.1{1.69557},
    LG+R5{0.202177,0.00793597,0.249639,0.875153,0.161427,0.875153,0.295866,0.875153,0.090892,4.17774}: XP_011318610.1{2.20004},
    JTT+R3{0.710328,0.105965,0.220492,1.80585,0.0691793,7.61144}: XP_011318653.1{2.02932},
    JTTDCMut+I{0.313801}+G4{0.675683}: XP_011318656.1{3.86549},
    JTT+R5{0.365048,0.0503417,0.267408,0.0573861,0.156624,0.711821,0.115942,2.57016,0.0949773,5.86244}: XP_011318722.1{3.26305},
    JTT+I{0.365893}+G4{0.645925}: XP_011318734.1{3.15171},
    JTT+I{0.261363}+G4{0.449865}: XP_011318738.1{2.67378},
    JTT+R3{0.902218,0.16181,0.0882329,5.61941,0.00954929,37.5101}: XP_011318748.1{0.989912},
    JTTDCMut+I{0.718818}+G4{0.592351}: XP_011318757.1{0.749634},
    JTT+R4{0.673422,0.0893775,0.198846,1.12589,0.107145,4.23456,0.0205875,12.7368}: XP_011318759.1{4.77584},
    JTT+I{0.62303}+G4{0.576942}: XP_011318764.1{1.09948},
    JTT+G4{0.209761}: XP_011318797.1{1.82124},
    JTTDCMut+I{0.362795}+G4{0.434476}: XP_011318799.1{1.78317},
    JTT+R3{0.665072,0.179369,0.26521,1.68532,0.0697179,6.2214}: XP_011318801.1{1.54639},
    JTT+I{0.456523}+G4{0.476077}: XP_011318803.1{7.22768},
    JTT+R3{0.498142,0.118835,0.351095,1.10677,0.150762,3.66287}: XP_011318809.1{3.73272},
    JTT+R3{0.729291,0.132902,0.226392,2.37683,0.0443166,8.23576}: XP_011318810.1{1.45971},
    JTT+I{0.502677}+G4{1.02285}: XP_011318814.1{2.50377},
    JTT+I{0.390752}+G4{0.52299}: XP_011318816.1{2.24602},
    JTTDCMut+I{0.494213}+G4{0.531238}: XP_011318834.1{1.43728},
    JTT+I{0.534928}+G4{0.391787}: XP_011318837.1{2.28962},
    LG+R3{0.596269,0.0783699,0.244807,0.891239,0.158924,4.62541}: XP_011318841.1{1.80361},
    JTT+I{0.536105}+G4{0.654281}: XP_011318847.1{1.27157},
    JTT+I{0.43584}+G4{0.601603}: XP_011318904.1{3.31906},
    LG+R3{0.726145,0.100433,0.220794,2.27413,0.0530601,8.00893}: XP_011318919.1{1.60705},
    JTT+I{0.270492}+G4{0.522107}: XP_011318927.1{3.22426},
    LG+I{0.545615}+G4{0.872509}: XP_011318934.1{1.82386},
    JTT+R3{0.706364,0.0931331,0.219567,1.66109,0.0740694,7.68866}: XP_011318967.1{1.22252},
    JTT+I{0.371979}+G4{0.533424}: XP_011318976.1{6.09274},
    JTT+I{0.57268}+G4{0.799316}: XP_011318977.1{1.67589},
    JTT+I{0.584807}+G4{0.492687}: XP_011318996.1{1.51528},
    JTT+I{0.670544}+G4{0.534311}: XP_011319012.1{0.882537},
    JTT+G4{0.177807}: XP_011319020.1{2.93765},
    JTTDCMut+G4{0.337923}: XP_011319056.1{4.08051},
    JTTDCMut+G4{0.351104}: XP_011319059.1{2.82499},
    JTT+R4{0.603758,0.0789513,0.305499,1.11025,0.0836167,4.05796,0.00712621,38.427}: XP_011319060.1{2.62285},
    JTTDCMut+I{0.446534}+G4{0.527333}: XP_011319158.1{2.32057},
    JTT+I{0.334629}+G4{0.557705}: XP_011319188.1{12.1984},
    JTT+R3{0.668141,0.129906,0.237184,1.61948,0.0946744,5.58852}: XP_011319192.1{1.56083},
    JTTDCMut+R2{0.943414,0.246408,0.0565865,13.5639}: XP_011319203.1{0.866012},
    JTTDCMut+R5{0.321868,0.0144841,0.262006,0.0145519,0.21906,0.488647,0.0999101,2.38347,0.097156,6.6527}: XP_011319217.1{5.76342},
    VT+R2{0.798395,0.230995,0.201605,4.04541}: XP_011319221.1{1.68497},
    JTT+I{0.571273}+G4{0.577071}: XP_011319222.1{1.23419},
    JTT+I{0.569125}+G4{0.434559}: XP_011319225.1{1.06664},
    JTTDCMut+I{0.427122}+G4{0.737757}: XP_011319236.1{2.14694},
    VT+I{0.688288}+G4{0.486052}: XP_011319273.1{9.02788},
    JTT+I{0.468029}+G4{0.727316}: XP_011319280.1{2.51473},
    JTT+R3{0.686831,0.115242,0.194047,1.5672,0.119121,5.17738}: XP_011319311.1{1.78777},
    JTTDCMut+I{0.499956}+G4{0.665301}: XP_011319313.1{2.09151},
    JTT+R2{0.92321,0.27994,0.0767898,9.65696}: XP_011319355.1{0.675764},
    JTT+R4{0.5771,0.0373611,0.247074,0.784692,0.150395,3.45666,0.0254312,10.4084}: XP_011319398.1{2.63562},
    JTT+F+R4{0.610464,0.0657314,0.225465,0.997818,0.113596,3.26002,0.0504749,7.22292}: XP_011319524.1{2.01868},
    JTT+R5{0.442423,0.0251457,0.215194,0.326319,0.234765,1.02703,0.0723067,2.92331,0.0353115,13.2016}: XP_011319764.1{7.96438},
    JTT+I{0.311371}+G4{0.783204}: XP_011319780.1{3.34817},
    JTT+R3{0.684752,0.132494,0.254791,1.8189,0.0604569,7.37444}: XP_011319792.1{1.10949},
    JTT+I{0.385862}+G4{0.508997}: XP_011319794.1{12.4627},
    JTT+R4{0.539056,0.0503302,0.265686,0.85153,0.159466,3.04047,0.0357924,7.31382}: XP_011319809.1{3.09641},
    JTT+I{0.438774}+G4{0.470091}: XP_011319812.1{2.21547},
    LG+R3{0.768773,0.130234,0.175889,2.51298,0.0553385,8.27407}: XP_011319833.1{1.35774},
    JTT+R3{0.728741,0.080227,0.197748,1.78746,0.0735106,7.99977}: XP_011319861.1{1.09184},
    JTT+R3{0.8046,0.112499,0.131976,2.48492,0.0634238,9.16901}: XP_011319872.1{1.1532},
    JTTDCMut+I{0.717083}+G4{0.531199}: XP_011319909.1{7.44711},
    JTT+G4{0.243611}: XP_011319939.1{2.1679},
    JTTDCMut+I{0.501143}+G4{0.597075}: XP_011319965.1{2.58011},
    JTT+I{0.426346}+G4{1.44006}: XP_011319966.1{3.28194},
    JTT+I{0.415631}+G4{0.640033}: XP_011319968.1{3.53797},
    JTT+I{0.682231}: XP_011320000.1{0.997783},
    HIVb+F+I{0.478467}+G4{0.725256}: XP_011320003.1{3.21044},
    JTTDCMut+I{0.473115}+G4{0.831097}: XP_011320009.1{4.57197},
    JTT+I{0.333734}+G4{0.765582}: XP_011320020.1{11.9251},
    JTT+R4{0.678959,0.0673771,0.138331,1.00134,0.125101,3.26265,0.0576093,7.07483}: XP_011320030.1{2.15406},
    VT+I{0.724867}+G4{0.148554}: XP_011320077.1{81.8886},
    JTT+R4{0.609343,0.0207983,0.263211,0.348471,0.0829431,1.45108,0.0445026,17.4203}: XP_011320084.1{8.76513},
    JTT+I{0.427101}+G4{0.370644}: XP_011320113.1{5.73818},
    JTT+I{0.348953}+G4{1.04164}: XP_011320146.1{3.69206},
    JTT+I{0.416954}+G4{0.528905}: XP_011320148.1{12.0567},
    JTT+I{0.334842}+G4{0.490099}: XP_011320178.1{2.94493},
    JTT+I{0.281573}+G4{0.813409}: XP_011320179.1{5.30122},
    JTT+R4{0.621831,0.0763721,0.197405,1.01072,0.145333,3.34416,0.0354317,7.5349}: XP_011320238.1{2.43135},
    JTTDCMut+R3{0.706897,0.129186,0.243379,2.1349,0.0497236,7.825}: XP_011320263.1{1.46268},
    JTT+I{0.480993}+G4{0.947843}: XP_011320285.1{4.47202},
    JTT+I{0.424816}+G4{0.682092}: XP_011320310.1{2.26084},
    JTT+R3{0.711915,0.0962167,0.218641,1.75429,0.0694443,7.8904}: XP_011320322.1{1.39883},
    JTT+I{0.526123}+G4{0.766441}: XP_011320323.1{2.72348},
    JTT+I{0.236076}+G4{0.45594}: XP_011320324.1{3.18177},
    JTTDCMut+I{0.454281}+G4{0.701421}: XP_011320325.1{2.26855},
    JTT+R4{0.501515,0.0551831,0.292468,0.642204,0.168932,2.82446,0.0370846,8.28802}: XP_011320331.1{2.31869},
    JTT+R4{0.641389,0.0468479,0.199679,1.02533,0.121395,3.49031,0.037537,9.09793}: XP_011320353.1{2.64333},
    JTT+R4{0.363876,0.0456131,0.263723,0.480531,0.319917,1.99712,0.052484,4.1491}: XP_011320377.1{4.72391},
    JTT+I{0.22176}+G4{0.605332}: XP_011320378.1{5.15334},
    JTT+G4{0.476839}: XP_011320380.1{4.98362},
    JTT+R5{0.423793,0.0211587,0.255775,0.215222,0.183175,0.65911,0.0909846,1.57358,0.0462723,14.5245}: XP_011320387.1{7.65728},
    JTT+R3{0.833931,0.113419,0.120879,3.23284,0.04519,11.3883}: XP_011320682.1{0.91616},
    JTTDCMut+R3{0.630039,0.0843675,0.24441,1.44249,0.125551,4.73344}: XP_011321014.1{3.74142},
    JTT+I{0.704379}+G4{0.392744}: XP_011321110.1{1.61673},
    JTT+I{0.43602}+G4{0.55535}: XP_011321111.1{1.45892},
    JTT+I{0.306983}+G4{0.726909}: XP_011321124.1{11.9322},
    JTT+I{0.572655}+G4{0.474522}: XP_011321189.1{24.7262},
    JTT+I{0.476328}+G4{0.890943}: XP_011321193.1{2.22232},
    LG+I{0.39027}+G4{0.781193}: XP_011321201.1{2.40372},
    JTT+I{0.556155}+G4{0.719033}: XP_011321260.1{3.21125},
    JTT+I{0.798594}+G4{0.706294}: XP_011321268.1{0.522182},
    JTT+R5{0.432359,0.0358103,0.301619,0.554409,0.195761,1.72874,0.0478654,3.86486,0.0223953,13.1226}: XP_011321276.1{6.2071},
    JTT+I{0.302539}+G4{0.621044}: XP_011321288.1{3.3985},
    JTT+I{0.304752}+G4{1.11733}: XP_011321290.1{4.68618},
    LG+I{0.616237}+G4{0.699437}: XP_011321306.1{1.17993},
    JTT+R3{0.718954,0.155092,0.164816,1.65149,0.11623,5.30246}: XP_011321319.1{2.31921},
    JTT+I{0.573472}+G4{0.457581}: XP_011321321.1{2.0136},
    JTT+I{0.216093}+G4{0.640156}: XP_011321325.1{4.61887},
    JTT+R4{0.697994,0.106917,0.179361,1.24997,0.0766627,3.8803,0.0459832,8.77935}: XP_011321333.1{2.12259},
    HIVb+F+I{0.458634}+G4{0.859711}: XP_011321340.1{5.34364},
    JTT+I{0.357248}+G4{0.842023}: XP_011321366.1{2.92509},
    JTTDCMut+R6{0.192139,0.282029,0.216075,0.282072,0.20593,0.283509,0.16882,0.284521,0.159208,2.43598,0.0578277,6.75489}: XP_011321377.1{2.08434},
    JTTDCMut+I{0.524969}+G4{0.842262}: XP_011321386.1{2.65363},
    JTTDCMut+I{0.402026}+G4{0.827319}: XP_011321458.1{2.26786},
    JTT+R3{0.743496,0.0834764,0.179386,2.11964,0.077118,7.2318}: XP_011321461.1{1.87259},
    JTT+I{0.309079}+G4{0.566094}: XP_011321492.1{3.75125},
    WAG+I{0.544328}+G4{0.54075}: XP_011321503.1{9.47322},
    JTT+I{0.442128}+G4{0.558504}: XP_011321506.1{1.77351},
    JTT+I{0.322808}+G4{0.826269}: XP_011321515.1{2.59674},
    JTTDCMut+R4{0.624946,0.0388455,0.176535,0.786938,0.144146,2.99131,0.0543731,7.45987}: XP_011321519.1{2.76639},
    JTT+R4{0.286896,0.0201551,0.44283,0.592322,0.197556,2.08724,0.0727179,4.39468}: XP_011321523.1{4.06387},
    JTT+R2{0.929958,0.0706495,0.0700421,13.3391}: XP_011321532.1{0.67083},
    JTTDCMut+R4{0.502291,0.0763789,0.289664,0.968331,0.185247,2.79777,0.0227982,7.14385}: XP_011321555.1{3.00856},
    JTT+I{0.413896}+G4{0.458587}: XP_011321623.1{4.93464},
    JTTDCMut+I{0.512766}+G4{0.765277}: XP_011321626.1{4.08228},
    JTTDCMut+R3{0.667068,0.0965303,0.241885,1.66145,0.0910466,5.86214}: XP_011321627.1{1.99703},
    LG+I{0.532192}+G4{0.65411}: XP_011321666.1{3.30342},
    JTT+I{0.244445}+G4{0.924254}: XP_011323001.1{3.78106},
    JTT+R3{0.601506,0.164754,0.290101,1.40759,0.108393,4.54418}: XP_011323016.1{2.48449},
    JTT+I{0.708262}+G4{0.607752}: XP_011323018.1{1.4915},
    LG+I{0.494945}+G4{0.504081}: XP_011323031.1{2.20838},
    LG+I{0.593221}+G4{0.876757}: XP_011323032.1{1.38271},
    JTT+R3{0.729266,0.0896467,0.184106,1.79092,0.0866286,6.98275}: XP_011323033.1{2.20705},
    JTT+R4{0.235418,0.0633489,0.156243,0.0720172,0.102268,0.495681,0.506071,1.82414}: XP_011323481.1{7.24989},
    JTT+R4{0.593553,0.0618613,0.198811,0.997494,0.143351,2.75498,0.0642849,5.75624}: XP_011323494.1{4.87702},
    JTT+I{0.494233}+G4{0.75547}: XP_011323505.1{2.45796},
    JTTDCMut+R2{0.878642,0.292349,0.121358,6.12345}: XP_011323518.1{1.09766},
    LG+G4{0.31111}: XP_011323532.1{0.59034},
    JTT+R3{0.719165,0.127141,0.216683,2.18628,0.0641514,6.77826}: XP_011323537.1{2.46383},
    JTT+I{0.369265}+G4{0.849597}: XP_011323551.1{4.13495},
    JTT+R4{0.538561,0.101057,0.280339,0.90841,0.137931,2.96732,0.0431694,6.52376}: XP_011323573.1{2.67148},
    JTT+R3{0.731653,0.140471,0.215949,2.31384,0.0523981,7.58713}: XP_011323601.1{1.53579},
    JTT+I{0.456014}+G4{0.651127}: XP_011323605.1{2.22001},
    JTT+R5{0.489071,0.0113088,0.213795,0.258624,0.154983,1.0076,0.0804939,2.50896,0.0616569,9.4241}: XP_011323652.1{6.52655},
    VT+I{0.559079}+G4{0.539339}: XP_011323653.1{8.27503},
    JTT+R3{0.769604,0.0886012,0.1685,2.16772,0.0618958,9.15333}: XP_011323678.1{1.66785},
    JTT+I{0.424544}+G4{0.846153}: XP_011323687.1{1.77153},
    LG+I{0.463462}+G4{0.675137}: XP_011323689.1{2.0724},
    JTTDCMut+I{0.252703}+G4{0.627169}: XP_011323706.1{4.34974},
    JTT+I{0.238739}+G4{0.432948}: XP_011323726.1{14.9066},
    JTT+I{0.320014}+G4{1.28013}: XP_011323732.1{5.57284},
    JTT+I{0.548256}+G4{0.277646}: XP_011323792.1{4.33428},
    JTT+F+R4{0.529203,0.0550491,0.23527,0.737345,0.150417,2.21277,0.0851101,5.45827}: XP_011323797.1{3.87469},
    JTT+I{0.530708}+G4{0.599993}: XP_011323829.1{13.859},
    JTT+R3{0.702285,0.130693,0.204089,1.88568,0.0936256,5.59002}: XP_011323830.1{1.94359},
    JTT+R4{0.537779,0.0377047,0.247213,0.756434,0.168881,2.79123,0.0461269,6.96641}: XP_011323864.1{2.54028},
    JTT+R3{0.741004,0.127987,0.20278,2.28913,0.0562163,7.84417}: XP_011323929.1{1.64082},
    JTTDCMut+I{0.49258}+G4{0.678335}: XP_011323940.1{3.97263},
    JTT+G4{0.240027}: XP_011323946.1{14.711},
    JTT+I{0.341867}+G4{0.405779}: XP_011323952.1{7.30337},
    JTT+I{0.298686}+G4{0.718735}: XP_011323953.1{4.90566},
    JTTDCMut+R3{0.677123,0.177664,0.236755,1.83862,0.0861225,5.16008}: XP_011323961.1{1.79145},
    JTT+R3{0.848769,0.124318,0.120875,3.14145,0.0303565,16.9572}: XP_011323967.1{0.658681},
    JTT+R4{0.627166,0.062978,0.266755,0.995109,0.101282,3.22405,0.00479687,76.8237}: XP_011323968.1{2.79882},
    JTT+I{0.299305}+G4{0.85987}: XP_011323969.1{3.38471},
    JTT+I{0.23378}+G4{0.712004}: XP_011323974.1{6.78397},
    JTT+G4{0.191107}: XP_011323976.1{2.69177},
    JTT+I{0.404004}+G4{0.857689}: XP_011323991.1{4.41943},
    JTT+G4{0.233022}: XP_011323992.1{2.25234},
    JTT+R3{0.719291,0.207789,0.22501,2.26988,0.0556998,6.10047}: XP_011324008.1{1.77602},
    JTT+R6{0.248379,0.0189889,0.133956,0.0196206,0.181015,0.983545,0.383176,1.17048,0.0463924,5.0391,0.00708163,18.6883}: XP_011324022.1{2.83394},
    JTT+I{0.523209}+G4{0.720444}: XP_011324027.1{1.66043},
    JTT+R4{0.422018,0.0729325,0.315845,0.709541,0.2016,2.26768,0.0605366,4.75665}: XP_011324037.1{3.44201},
    JTT+I{0.239711}+G4{0.553088}: XP_011324058.1{3.26226},
    LG+R2{0.949845,0.492136,0.0501553,10.618}: XP_011324078.1{0.68361},
    JTT+R6{0.430488,0.0720587,0.223776,0.0826719,0.19652,0.684762,0.101211,2.02324,0.0304608,4.25106,0.0175437,27.454}: XP_011324094.1{3.47433},
    HIVb+F+I{0.235445}+G4{0.865671}: XP_011324112.1{6.14977},
    JTT+R3{0.605696,0.079758,0.258063,0.933847,0.136241,5.21649}: XP_011324116.1{4.87064},
    JTT+R3{0.604103,0.153956,0.266998,1.40405,0.128899,4.12818}: XP_011324167.1{4.16507},
    JTT+I{0.397724}+G4{0.79055}: XP_011324171.1{3.85359},
    WAG+I{0.710726}+G4{0.324355}: XP_011324175.1{4.7489},
    JTTDCMut+R3{0.777542,0.117329,0.157477,1.97581,0.0649806,9.19701}: XP_011324181.1{0.816396},
    LG+R4{0.42878,0.054865,0.293981,0.591153,0.185881,2.04474,0.0913577,4.62587}: XP_011324217.1{4.51292},
    JTT+R4{0.513504,0.0344533,0.221339,0.408614,0.190501,2.30403,0.0746554,6.06715}: XP_011324238.1{3.40419},
    JTT+R3{0.695314,0.13373,0.226344,1.82425,0.0783428,6.307}: XP_011324239.1{2.86328},
    JTTDCMut+R3{0.73691,0.145426,0.197088,2.13795,0.066002,7.14324}: XP_011324274.1{1.70225},
    JTT+I{0.483417}+G4{0.424348}: XP_011324308.1{1.50695},
    JTT+R3{0.739513,0.145604,0.200651,2.12062,0.0598364,7.8016}: XP_011324366.1{1.68388},
    JTT+I{0.249158}+G4{1.30771}: XP_011324367.1{16.7616},
    JTTDCMut+R3{0.789735,0.164276,0.141328,1.89379,0.0689369,8.74162}: XP_011324444.1{1.45996},
    JTT+I{0.488452}+G4{0.474074}: XP_011324445.1{2.7515},
    JTTDCMut+G4{3.04854}: XP_011324459.1{0.394614},
    JTT+I{0.385864}+G4{0.355342}: XP_011324467.1{1.94208},
    JTT+R4{0.404818,0.26843,0.386591,0.269697,0.143953,2.45351,0.0646383,6.71246}: XP_011324500.1{1.90824},
    JTT+R4{0.616914,0.0802885,0.234474,1.01136,0.123403,3.73571,0.0252087,10.0098}: XP_011324511.1{2.04277},
    JTT+I{0.39837}+G4{0.756738}: XP_011324512.1{4.87221},
    mtMet+F+R4{0.471567,0.0689345,0.263037,0.757276,0.207829,2.23489,0.0575664,5.27782}: XP_011324586.1{3.02304},
    JTT+I{0.573752}+G4{0.368626}: XP_011324600.1{1.30442},
    JTT+I{0.44239}+G4{0.680546}: XP_011324620.1{2.09207},
    JTTDCMut+I{0.29412}+G4{0.733053}: XP_011324628.1{4.5231},
    JTTDCMut+I{0.589452}+G4{0.399827}: XP_011324640.1{4.2224},
    JTTDCMut+G4{0.105336}: XP_011324653.1{0.538806},
    JTT+R4{0.297346,0.0378286,0.379301,0.742509,0.319877,1.87314,0.00347588,31.0554}: XP_011324661.1{10.49},
    JTT+I{0.595568}+G4{0.462526}: XP_011324671.1{1.86493},
    JTT+R3{0.640784,0.178201,0.278562,1.62376,0.0806545,5.37471}: XP_011324672.1{2.47825},
    JTT+I{0.225134}+G4{0.522527}: XP_011324679.1{18.2912},
    JTTDCMut+I{0.460873}+G4{0.675552}: XP_011324696.1{1.4344},
    JTT+R4{0.648521,0.071336,0.189677,0.992659,0.117032,3.18048,0.04477,8.78341}: XP_011324713.1{1.8978},
    JTT+R4{0.714553,0.155103,0.144966,1.24868,0.120145,3.90572,0.0203361,11.7476}: XP_011324716.1{2.07776},
    JTT+R4{0.653453,0.0619817,0.117914,0.987832,0.146911,2.16745,0.0817226,6.41924}: XP_011324718.1{3.19147},
    JTT+I{0.368633}+G4{0.723834}: XP_011324727.1{10.287},
    JTT+I{0.322582}+G4{0.690591}: XP_011324778.1{11.2392},
    LG+R3{0.246826,0.0741047,0.670584,0.937092,0.0825895,4.2779}: XP_011324787.1{2.91138},
    JTT+R3{0.752895,0.101543,0.185404,2.4244,0.0617007,7.68313}: XP_011324800.1{1.45058},
    JTT+R4{0.686822,0.0436242,0.165649,0.626816,0.0932722,2.07634,0.054256,12.3957}: XP_011324801.1{5.01548},
    JTT+R4{0.638859,0.0214161,0.212129,0.393033,0.110654,1.41414,0.0383576,19.4606}: XP_011324815.1{8.66071},
    JTT+I{0.567087}+G4{0.731843}: XP_011324822.1{2.02566},
    JTT+R3{0.661441,0.110873,0.238018,1.63196,0.10054,5.35335}: XP_011324840.1{2.46448},
    JTT+I{0.20001}+G4{0.432223}: XP_011324856.1{11.5449},
    JTT+R4{0.636802,0.0643523,0.223076,1.10904,0.130154,3.57182,0.00996776,24.7531}: XP_011324859.1{4.76977},
    JTTDCMut+I{0.364018}+G4{0.56799}: XP_011324864.1{2.0906},
    LG+R3{0.756742,0.161033,0.171044,1.90122,0.0722133,7.65713}: XP_011324865.1{1.57126},
    JTT+F+I{0.345937}+G4{0.617864}: XP_011324874.1{3.73489},
    JTT+F+I{0.394279}+G4{0.944033}: XP_011324891.1{4.1359},
    JTT+I{0.453767}+G4{0.686977}: XP_011324903.1{1.67902},
    WAG+R3{0.733096,0.193595,0.230697,2.14046,0.0362071,10.061}: XP_011324907.1{1.06081},
    JTT+I{0.479172}+G4{0.411152}: XP_011324910.1{2.17029},
    JTT+R3{0.648164,0.169536,0.281002,1.69351,0.0708336,5.84796}: XP_011324931.1{2.17514},
    LG+R2{0.889109,0.215968,0.110891,7.28624}: XP_011324940.1{0.799381},
    JTT+F+R3{0.645368,0.141397,0.230417,1.47044,0.124215,4.58829}: XP_011324941.1{2.69},
    JTTDCMut+I{0.520193}+G4{0.574266}: XP_011324942.1{1.0101},
    JTT+R4{0.592555,0.0833444,0.216793,1.05606,0.156839,3.15145,0.0338128,6.7251}: XP_011324943.1{2.45026},
    JTT+I{0.539107}+G4{0.587766}: XP_011324960.1{5.8612},
    JTT+I{0.303269}+G4{1.00633}: XP_011324967.1{7.26669},
    JTT+I{0.212638}+G4{0.55206}: XP_011324996.1{4.71173},
    JTT+I{0.274192}+G4{0.254961}: XP_011325003.1{6.16553},
    JTT+I{0.294826}+G4{0.806041}: XP_011325007.1{4.10338},
    JTT+R3{0.65657,0.120411,0.245054,1.68395,0.0983767,5.1667}: XP_011325037.1{2.73374},
    JTT+I{0.427855}+G4{0.643481}: XP_011325046.1{2.26573},
    JTT+R3{0.709593,0.161322,0.208251,2.10103,0.0821555,5.45288}: XP_011325050.1{1.97213},
    JTT+R6{0.171717,0.00671449,0.108862,0.00729446,0.0277115,1.00195,0.490411,1.00195,0.100922,1.00195,0.100376,3.76385}: XP_011325057.1{3.47483},
    JTT+R3{0.710252,0.0934156,0.211121,1.89211,0.0786277,6.7939}: XP_011325081.1{1.43415},
    LG+I{0.377021}+G4{0.572232}: XP_011325405.1{2.53875},
    JTT+R4{0.770729,0.0660088,0.127565,1.31122,0.062044,3.45185,0.0396625,14.3131}: XP_011325408.1{4.37947},
    JTT+I{0.287171}+G4{0.662586}: XP_011325430.1{12.1163},
    LG+I{0.541908}+G4{0.583066}: XP_011325435.1{8.70058},
    JTT+I{0.470767}+G4{0.941921}: XP_011325442.1{3.14675},
    JTT+R5{0.259656,0.0403795,0.365497,0.0409964,0.210912,0.99035,0.144405,3.84587,0.01953,10.7676}: XP_011325469.1{3.17434},
    JTT+R2{0.920507,0.254603,0.0794932,9.63146}: XP_011325473.1{0.71605},
    JTT+R4{0.218642,0.0288746,0.430628,0.500588,0.287448,1.77507,0.0632812,4.23317}: XP_011325477.1{4.3236},
    JTT+R5{0.538588,0.0258685,0.264548,0.34261,0.139773,1.25931,0.0324527,3.5665,0.0246375,24.5021}: XP_011325484.1{7.96447},
    JTT+I{0.680053}+G4{0.556577}: XP_011325486.1{0.600001},
    JTTDCMut+I{0.53138}+G4{0.617166}: XP_011325501.1{1.16301},
    JTT+I{0.302655}+G4{0.72725}: XP_011325528.1{2.45536},
    JTT+I{0.641065}+G4{0.516403}: XP_011325533.1{1.15536},
    JTTDCMut+I{0.584822}+G4{0.517672}: XP_011325570.1{1.15795},
    JTT+I{0.436569}+G4{0.75916}: XP_011325611.1{6.0983},
    JTT+I{0.485964}+G4{0.469689}: XP_011325613.1{1.30853},
    LG+R5{0.146078,0.0575772,0.130518,0.0576517,0.0903283,0.0577036,0.569697,1.19731,0.0633787,4.6821}: XP_011325648.1{4.42785},
    JTT+I{0.487859}+G4{0.435695}: XP_011325662.1{4.70371},
    JTT+I{0.512634}+G4{0.836969}: XP_011325669.1{2.37953},
    JTT+I{0.637248}+G4{0.369436}: XP_011325689.1{2.41588},
    JTT+I{0.552123}+G4{0.823009}: XP_011325690.1{1.65752},
    JTT+F+G4{0.53887}: XP_011325695.1{1.15011},
    JTT+I{0.379345}+G4{0.731103}: XP_011326153.1{2.91342},
    JTT+R5{0.326701,0.033509,0.367491,0.0457838,0.178427,1.13482,0.116932,4.74682,0.0104502,20.5443}: XP_011326155.1{3.13108},
    LG+I{0.546618}+G4{0.742769}: XP_011326178.1{3.29516},
    JTTDCMut+R4{0.729535,0.0608589,0.17553,1.54921,0.0759905,5.5673,0.0189443,13.7564}: XP_011326196.1{1.54797},
    LG+R4{0.289545,0.0481701,0.373382,0.671303,0.27775,1.80349,0.0593228,3.95265}: XP_011326222.1{6.43656},
    JTTDCMut+R4{0.503907,0.0552455,0.336221,0.934599,0.135878,3.36181,0.0239939,8.38265}: XP_011326268.1{2.12508},
    JTT+R3{0.679831,0.129083,0.235761,1.75237,0.0844079,5.91301}: XP_011326287.1{1.41119},
    JTT+R3{0.653809,0.0984079,0.236335,1.45152,0.109856,5.39447}: XP_011326302.1{2.29415},
    JTT+R3{0.610693,0.105439,0.278404,1.31122,0.110903,5.14467}: XP_011326320.1{2.96204},
    JTT+I{0.231635}+G4{0.831433}: XP_011326353.1{3.89076},
    JTT+I{0.337644}+G4{0.922639}: XP_011326369.1{3.39629},
    JTT+R2{0.941131,0.518634,0.0588686,8.69559}: XP_011326381.1{0.314878},
    JTT+R3{0.702385,0.08679,0.224296,1.8399,0.0733191,7.17901}: XP_011326388.1{1.95665},
    JTT+R3{0.723475,0.0935793,0.189994,1.88519,0.0865318,6.63483}: XP_011326400.1{2.06419},
    JTT+F+R4{0.547381,0.0566367,0.28725,1.02543,0.141126,3.48578,0.0242431,7.52831}: XP_011326401.1{2.56197},
    JTT+I{0.484778}+G4{0.390591}: XP_011326408.1{2.78945},
    mtMet+F+G4{0.345079}: XP_011326416.1{2.00554},
    JTT+G4{0.203212}: XP_011326427.1{136.584},
    JTT+R3{0.696258,0.112715,0.217787,1.69528,0.0859547,6.4256}: XP_011326431.1{2.09417},
    HIVb+F+R4{0.583436,0.106713,0.273835,1.2181,0.128278,3.71969,0.014451,8.79026}: XP_011326439.1{3.16078},
    JTT+R4{0.569383,0.0502088,0.246078,0.676436,0.0858288,2.10178,0.0987104,6.32722}: XP_011326440.1{2.87745},
    JTT+R3{0.749791,0.136512,0.180141,1.84899,0.0700679,8.05741}: XP_011326450.1{3.50616},
    LG+F+I{0.459585}+G4{0.764857}: XP_011326456.1{3.46823},
    JTT+I{0.688287}+G4{0.550521}: XP_011326476.1{1.0285},
    JTT+R5{0.410575,0.0211055,0.257246,0.244872,0.209457,0.979513,0.0832153,2.51239,0.0395063,13.0133}: XP_011326485.1{5.49091},
    JTT+G4{0.15847}: XP_011326494.1{15.9036},
    JTT+I{0.488864}+G4{0.223087}: XP_011326496.1{11.2179},
    JTTDCMut+I{0.352455}+G4{0.923378}: XP_011326503.1{3.29604},
    JTTDCMut+I{0.379784}+G4{0.567344}: XP_011326511.1{1.93541},
    JTT+I{0.219944}+G4{0.683063}: XP_011326518.1{5.5662},
    JTT+R4{0.426983,0.0511763,0.277326,0.599089,0.240023,2.14191,0.0556693,5.35123}: XP_011326532.1{4.45272},
    LG+I{0.529521}+G4{0.736395}: XP_011326533.1{3.27311},
    JTTDCMut+I{0.681276}+G4{0.356338}: XP_011326548.1{11.6364},
    JTT+R3{0.625849,0.140857,0.312093,1.86158,0.0620572,5.33151}: XP_011326552.1{2.97149},
    JTT+I{0.552711}+G4{0.415248}: XP_011326595.1{3.3958},
    JTT+R4{0.436412,0.0882961,0.275904,0.653718,0.230031,2.23485,0.0576534,4.63143}: XP_011326616.1{3.32509},
    JTT+R4{0.501347,0.0492507,0.265944,0.653569,0.179075,2.63801,0.0536337,6.13593}: XP_011326621.1{2.75469},
    JTT+I{0.311523}+G4{0.462982}: XP_011326624.1{6.15351},
    JTT+I{0.252269}+G4{0.86421}: XP_011326625.1{3.1022},
    JTT+G4{0.493253}: XP_011326636.1{2.5246},
    JTT+G4{0.106569}: XP_011326637.1{0.395823},
    JTT+I{0.462149}+G4{0.708347}: XP_011326638.1{1.93353},
    JTT+R3{0.679882,0.112631,0.248419,1.86731,0.0716991,6.40939}: XP_011326696.1{1.56485},
    JTT+I{0.582165}+G4{0.456467}: XP_011326745.1{1.46337},
    FLU+F+R3{0.644707,0.155839,0.286331,1.66247,0.0689616,6.14128}: XP_011326752.1{1.89272},
    LG+R3{0.776393,0.162073,0.16477,2.44789,0.0588366,8.00228}: XP_011326775.1{2.50041},
    JTT+R4{0.538931,0.118663,0.288163,1.00903,0.13994,3.09048,0.0329663,6.45508}: XP_011326784.1{3.48044},
    LG+I{0.638112}+G4{0.748101}: XP_011326803.1{1.71464},
    JTT+F+R4{0.535675,0.037042,0.236111,0.633412,0.174619,2.65589,0.0535951,6.84454}: XP_011326804.1{2.57622},
    JTT+I{0.67189}+G4{0.691009}: XP_011326822.1{1.00196},
    LG+I{0.447335}+G4{0.652658}: XP_011326838.1{2.51925},
    JTT+I{0.42763}+G4{0.77305}: XP_011326888.1{1.92313},
    LG+I{0.499184}+G4{0.946681}: XP_011326894.1{2.25552},
    JTT+R4{0.6346,0.122285,0.225836,1.07769,0.11823,3.78611,0.0213351,10.8454}: XP_011326895.1{1.4798},
    VT+I{0.639289}+G4{0.49472}: XP_011326904.1{11.0209},
    LG+I{0.556772}+G4{0.569165}: XP_011326908.1{2.30995},
    JTTDCMut+I{0.438415}+G4{0.735275}: XP_011326933.1{3.43342},
    JTT+I{0.462245}+G4{0.656741}: XP_011326972.1{2.74076},
    JTT+I{0.493348}+G4{0.8588}: XP_011327004.1{2.49276},
    JTT+I{0.37363}+G4{0.739392}: XP_011327026.1{6.20426},
    JTT+I{0.528579}+G4{0.573673}: XP_011327039.1{1.41185},
    HIVb+I{0.400056}+G4{0.583002}: XP_011327041.1{3.75238},
    JTT+I{0.264671}+G4{0.94329}: XP_011327059.1{4.85935},
    JTT+I{0.296851}+G4{0.882443}: XP_011327077.1{3.94655},
    JTT+I{0.451047}+G4{0.454817}: XP_011327081.1{1.08691},
    LG+I{0.656211}+G4{0.834693}: XP_011327122.1{2.56834},
    JTT+R3{0.794251,0.184637,0.17035,3.10238,0.0353991,9.17711}: XP_011327144.1{1.42351},
    LG+I{0.904582}: XP_011327145.1{0.208152},
    JTT+R4{0.602297,0.0725832,0.208095,0.854908,0.117319,2.6756,0.072289,6.42534}: XP_011327146.1{4.10859},
    JTT+R4{0.502769,0.0452227,0.255149,0.7235,0.185189,2.40009,0.0568926,6.12017}: XP_011327147.1{3.17513},
    LG+R3{0.71375,0.102187,0.179476,1.54949,0.106774,6.07795}: XP_011327162.1{2.00432},
    JTT+R3{0.630082,0.124778,0.287013,1.6194,0.082905,5.5074}: XP_011327174.1{2.68317},
    JTT+R3{0.813419,0.165073,0.137715,2.97498,0.0488667,9.33209}: XP_011327175.1{1.17967},
    JTT+G4{0.463714}: XP_011327178.1{10.3995},
    JTTDCMut+R5{0.54358,0.0179171,0.230773,0.193477,0.0968905,0.789298,0.0337439,2.00607,0.0950119,8.43519}: XP_011327193.1{9.56578},
    HIVb+I{0.324526}+G4{0.769049}: XP_011327198.1{5.39643},
    JTT+R4{0.461734,0.0771343,0.374431,0.822243,0.149256,3.46424,0.0145792,9.56526}: XP_011327225.1{2.41194},
    mtInv+F+R3{0.838669,0.104443,0.146308,1.99848,0.0150225,41.2724}: XP_011327240.1{3.62965},
    JTT+I{0.519714}+G4{0.781121}: XP_011327241.1{1.86505},
    JTT+R6{0.224727,0.304601,0.229448,0.324843,0.212201,0.337963,0.179856,0.361105,0.115552,3.40789,0.0382161,8.54513}: XP_011327242.1{1.4107},
    JTT+I{0.477358}+G4{0.656673}: XP_011327275.1{2.44937},
    JTTDCMut+R10{0.216365,0.00551631,0.10645,0.00666316,0.071904,0.00695156,0.107718,0.0479642,0.0925727,0.0507402,0.0922193,0.125968,0.066674,0.173982,0.106749,0.319589,0.0268676,0.637082,0.11248,8.11949}: XP_011327300.1{38.4786},
    LG+I{0.621496}+G4{0.539953}: XP_011327304.1{1.61053},
    JTT+R4{0.470604,0.043441,0.280393,0.667029,0.158802,1.95598,0.0902005,5.34267}: XP_011327681.1{5.52177},
    JTT+R3{0.75839,0.146455,0.165322,2.22329,0.0762877,6.83427}: XP_011327682.1{1.73246},
    JTT+F+R4{0.538849,0.0590212,0.161607,0.646477,0.175562,1.91316,0.123982,4.25742}: XP_011327683.1{4.76422},
    JTT+R3{0.697972,0.133892,0.237875,1.87895,0.0641531,7.164}: XP_011327784.1{1.06634},
    LG+R4{0.248475,0.0414708,0.469334,0.567559,0.215913,1.99992,0.0662775,4.39833}: XP_011327798.1{5.00975},
    JTTDCMut+R3{0.714545,0.197988,0.181417,1.70415,0.104038,5.28044}: XP_011327801.1{1.60092},
    JTT+I{0.250298}+G4{0.600687}: XP_011327802.1{9.49487},
    JTT+I{0.587462}+G4{0.705991}: XP_011327808.1{2.42956},
    JTT+I{0.276746}+G4{0.871857}: XP_011327868.1{4.19775},
    JTT+R3{0.64566,0.131405,0.244823,1.61188,0.109517,4.75297}: XP_011327880.1{2.38884},
    JTT+R4{0.440395,0.0452076,0.267331,0.629564,0.204612,1.98433,0.0876615,4.62883}: XP_011327900.1{6.70162},
    JTT+R4{0.175686,0.0374317,0.50882,0.477533,0.237628,1.64543,0.0778661,4.61621}: XP_011327904.1{2.59332},
    JTT+F+I{0.400733}+G4{0.930434}: XP_011327906.1{5.24818},
    JTT+R3{0.722747,0.115505,0.211011,2.24252,0.0662416,6.69251}: XP_011327907.1{1.31265},
    JTT+R3{0.592793,0.0905148,0.310475,1.44896,0.0967319,5.1325}: XP_011327910.1{2.20688},
    JTT+R4{0.598658,0.0609264,0.202432,0.982328,0.160561,3.09015,0.0383484,7.00195}: XP_011327930.1{3.23575},
    JTTDCMut+R4{0.502491,0.0407886,0.280369,0.562948,0.152226,2.4874,0.0649143,6.82473}: XP_011327960.1{2.22096},
    JTT+I{0.412254}+G4{1.09084}: XP_011327981.1{1.85096},
    JTTDCMut+R4{0.559689,0.060485,0.296669,0.948386,0.128172,3.8723,0.0154692,12.1835}: XP_011327989.1{2.1737},
    JTT+R4{0.661623,0.0857276,0.182302,1.16038,0.129789,3.97626,0.0262859,8.20455}: XP_011328001.1{2.27083},
    JTT+R4{0.438982,0.0435272,0.300665,0.384633,0.181685,1.22508,0.0786688,8.16929}: XP_011328019.1{11.5246},
    JTT+R3{0.662279,0.0879655,0.21399,1.28718,0.123732,5.38502}: XP_011328041.1{2.0435},
    JTT+I{0.502031}+G4{1.1286}: XP_011328073.1{3.62295},
    JTT+R4{0.700519,0.049864,0.193943,0.874271,0.0789318,3.29063,0.0266059,20.1374}: XP_011328080.1{3.03795},
    JTT+R3{0.777885,0.102041,0.173983,2.41234,0.048132,10.4072}: XP_011328092.1{1.27782},
    JTTDCMut+R3{0.771513,0.09661,0.160774,2.20391,0.0677131,8.43461}: XP_011328095.1{1.18371},
    JTT+I{0.445967}+G4{0.268246}: XP_011328096.1{5.8059},
    JTT+R3{0.764601,0.0928513,0.183451,2.38151,0.0519479,9.47325}: XP_011328101.1{1.1206},
    JTT+R4{0.550851,0.0868029,0.280128,0.945175,0.151155,3.35332,0.0178658,10.1056}: XP_011328118.1{3.52688},
    JTT+I{0.31697}+G4{0.307361}: XP_011328121.1{10.1961},
    mtVer+F+I{0.407996}+G4{0.641081}: XP_011328127.1{3.24016},
    JTT+I{0.237372}+G4{1.40337}: XP_011328134.1{3.96693},
    JTT+I{0.399873}+G4{0.515663}: XP_011328160.1{1.38355},
    JTT+R3{0.826709,0.14745,0.168722,3.81295,0.0045687,51.3873}: XP_011328189.1{1.81938},
    JTT+F+G4{0.331552}: XP_011328205.1{17.4638},
    JTT+I{0.414579}+G4{0.950907}: XP_011328206.1{3.20199},
    LG+R3{0.750261,0.257327,0.190068,2.15521,0.0596711,6.65819}: XP_011328252.1{2.12836},
    JTT+I{0.59124}+G4{0.291119}: XP_011328260.1{5.33401},
    JTTDCMut+I{0.589098}+G4{0.701399}: XP_011328270.1{1.70222},
    JTT+R3{0.768378,0.14095,0.182551,2.33372,0.0490716,9.48969}: XP_011328273.1{1.09577},
    JTTDCMut+I{0.359243}+G4{1.08577}: XP_011328348.1{3.51082},
    LG+R4{0.605254,0.0685886,0.231649,1.15974,0.135768,3.59009,0.0273285,7.40669}: XP_011328364.1{2.95601},
    mtZOA+F+I{0.555639}+G4{0.607665}: XP_011328409.1{1.81639},
    JTTDCMut+G4{0.303294}: XP_011328435.1{1.89939},
    JTT+G4{0.194254}: XP_011328463.1{2.30389},
    JTT+R3{0.75312,0.20578,0.200081,2.20233,0.0467993,8.64073}: XP_011328481.1{2.01239},
    LG+I{0.661354}+G4{0.771731}: XP_011328486.1{1.74386},
    JTT+I{0.564992}+G4{0.322438}: XP_011328492.1{7.27988},
    JTT+R3{0.72449,0.0555599,0.189955,1.04188,0.0855553,8.90462}: XP_011328497.1{3.68269},
    mtVer+F+I{0.145797}+G4{0.695515}: XP_011328514.1{20.6221},
    JTT+R4{0.508631,0.0441455,0.24115,0.631895,0.168598,2.41948,0.0816207,5.11199}: XP_011328515.1{2.9004},
    JTTDCMut+R3{0.825602,0.124523,0.139757,3.13206,0.0346413,13.2636}: XP_011328519.1{0.954131},
    JTT+F+R4{0.623493,0.0499877,0.194101,0.979915,0.14529,3.30714,0.0371163,8.03248}: XP_011328582.1{2.39003},
    JTT+F+R3{0.724169,0.115658,0.192818,1.98726,0.0830133,6.42143}: XP_011328782.1{2.15398},
    JTT+I{0.821764}+G4{0.376998}: XP_011328786.1{1.13023},
    JTT+I{0.258137}+G4{0.662499}: XP_011328791.1{30.9093},
    JTT+I{0.537832}+G4{0.302937}: XP_011328805.1{11.1774},
    VT+I{0.671302}+G4{0.191234}: XP_011328827.1{10.7548},
    JTT+I{0.281095}+G4{0.59127}: XP_011328849.1{17.6848};
end;
